# Supplementary material for: Crystal structure of poly[bis­(μ-2-amino-4,5-di­cyano­imidazolato-κ2 N 1:N 3)-trans-bis­(N,N′-di­methyl­formamide-κO)cadmium]
Source: Acta Crystallogr E Crystallogr Commun. 2015 Aug 12;71(Pt 9):1022–5. doi: 10.1107/S2056989015014516 (PMC4555411; doi:10.1107/S2056989015014516)
Supplement: Supplementary file 1 [file e-71-01022-sup1.cif]

##############################################################################
#                                                                            #
# This CIF contains the data in a paper accepted for publication in          #
# Acta Crystallographica Section E. It conforms to the requirements of       #
# Notes for Authors for Acta Crystallographica Section E, and has been       #
# peer reviewed under the auspices of the IUCr Commission on Journals.       #
#                                                                            #
# Full details of the Crystallographic Information File format               #
# are given in the paper "The Crystallographic Information File (CIF):       #
# a New Standard Archive File for Crystallography" by S. R. Hall, F. H.      #
# Allen and I. D. Brown [Acta Cryst. (1991), A47, 655-685].                  #
#                                                                            #
# The current version of the core CIF dictionary is obtainable from          #
# ftp://ftp.iucr.org/pub/cif_core.dic.                                       #
#                                                                            #
# Software is freely available for graphical display of the structure(s)     #
# in this CIF. For information consult the CIF software page                 #
# http://www.iucr.org/resources/cif/software.                                #
#                                                                            #
# This file may be used for bona fide research purposes within the           #
# scientific community so long as proper attribution is given to the journal # 
# article from which it was obtained.                                        #
#                                                                            #
##############################################################################
data_global
_audit_creation_method     'from SHELXL97 CIF and IUCr SHELXL97-template'
_journal_date_recd_electronic     2015-07-13
_journal_date_accepted     2015-08-01
_journal_name_full     'Acta Crystallographica, Section E'
_journal_year     2015
_journal_volume     71
_journal_issue      9
_journal_page_first     1022
_journal_page_last     1025
_journal_paper_category     GM
_journal_paper_doi     10.1107/S2056989015014516
_journal_coeditor_code     WM5187
_publ_contact_author_name     'Prof. Zhu, Jin -Li'
_publ_contact_author_address
;
College of Chemistry and Chemical Engineering
Nantong University,
Nantong, 226019
People's Republic of China
;
_publ_contact_author_email     18260599283@163.com
_publ_contact_author_fax     ?
_publ_contact_author_phone     ?
_publ_section_title
;\
Crystal structure of
poly[bis(\m-2-amino-4,5-dicyanoimidazolato-\k^2^<i>N</i>^1^:<i>N</i>^3^)-\
<i>trans</i>-bis(<i>N</i>,<i>N</i>'-dimethylformamide-\k<i>O</i>)cadmium]
;
loop_
    _publ_author_name
    _publ_author_address
    'Zhu, Jin-Li'
;
College of Chemistry and Chemical Engineering
Nantong University,
Nantong 226019
People's Republic of China
;
    'Jiang, Guo -Qing'
;
College of Chemistry and Chemical Engineering
Nantong University,
Nantong 226019
People's Republic of China
;
    'Guo, Xiao-Qing'
;
School of Textile and Clothing
Nantong University,
Nantong 226019
People's Republic of China
;
    'Tang, Yan-Feng'
;
College of Chemistry and Chemical Engineering
Nantong University,
Nantong 226019
People's Republic of China
;
    'Wang, Miao'
;
College of Chemistry and Chemical Engineering
Nantong University,
Nantong 226019
People's Republic of China
;
_publ_section_synopsis
;
The title compound, [Cd(C~5~H~2~N~5~)~2~(C~3~H~7~NO)~2~]<i>~n~</i>, is a
two-dimensional coordination polymer extending parallel to (100). Notably,
both the primary amino group and the cyano groups are involved in
hydrogen-bonding interactions with DMF ligands to direct the assembly and
stabilize the crystal packing.
;
data_I
_database_code_depnum_ccdc_archive 'CCDC 1416545'
_chemical_name_systematic
;\
Poly[bis(\m-2-amino-4,5-dicyanoimidazolato-\k^2^<i>N</i>^1^:<i>N</i>^3^)-\
<i>trans</i>-bis(<i>N</i>,<i>N</i>'-dimethylformamide-\k<i>O</i>)cadmium]
;
_chemical_name_common     ?
_chemical_formula_moiety     'C16 H18 Cd N12 O2'
_chemical_formula_sum     'C16 H18 Cd N12 O2'
_chemical_formula_iupac     '[Cd (C5 H2 N5)2 (C3 H7 N O)2]'
_chemical_formula_weight     522.83
_chemical_melting_point     ?
_symmetry_cell_setting     orthorhombic
_symmetry_space_group_name_H-M     'P b c n  '
_symmetry_space_group_name_Hall     '-P 2n 2ab '
loop_
    _symmetry_equiv_pos_as_xyz
    'x, y, z'
    '-x+1/2, -y+1/2, z+1/2'
    '-x, y, -z+1/2'
    'x+1/2, -y+1/2, -z'
    '-x, -y, -z'
    'x-1/2, y-1/2, -z-1/2'
    'x, -y, z-1/2'
    '-x-1/2, y-1/2, z'
_cell_length_a     9.8438(2)
_cell_length_b     9.1897(2)
_cell_length_c     22.8948(4)
_cell_angle_alpha     90.00
_cell_angle_beta     90.00
_cell_angle_gamma     90.00
_cell_volume     2071.10(7)
_cell_formula_units_Z     4
_cell_measurement_reflns_used     ?
_cell_measurement_theta_min     3.52
_cell_measurement_theta_max     27.530
_cell_measurement_temperature     296(2)
_exptl_crystal_description     block
_exptl_crystal_colour     yellow
_exptl_crystal_size_max     0.18
_exptl_crystal_size_mid     0.12
_exptl_crystal_size_min     0.10
_exptl_crystal_density_diffrn     1.677
_exptl_crystal_density_meas     ?
_exptl_crystal_density_method     'not measured'
_exptl_crystal_F_000     1048
_exptl_absorpt_coefficient_mu     1.096
_exptl_absorpt_correction_type     multi-scan
_exptl_absorpt_process_details
;
(<i>SADABS</i>; Bruker, 2008)
;
_exptl_absorpt_correction_T_min     0.854
_exptl_absorpt_correction_T_max     0.896
_exptl_special_details     ?
_diffrn_ambient_temperature     296(2)
_diffrn_radiation_type     MoK\a
_diffrn_radiation_wavelength     0.71073
_diffrn_radiation_source     'fine-focus sealed tube'
_diffrn_radiation_monochromator     graphite
_diffrn_measurement_device_type     'Bruker SMART APEX CCD area-detector'
_diffrn_measurement_method     'phi and omega scans'
_diffrn_detector_area_resol_mean     ?
_diffrn_reflns_number     9497
_diffrn_reflns_av_R_equivalents     0.0218
_diffrn_reflns_av_sigmaI/netI     0.0233
_diffrn_reflns_theta_min     4.12
_diffrn_reflns_theta_max     27.53
_diffrn_reflns_theta_full     27.53
_diffrn_measured_fraction_theta_max     0.987
_diffrn_measured_fraction_theta_full     0.987
_diffrn_reflns_limit_h_min     -12
_diffrn_reflns_limit_h_max     11
_diffrn_reflns_limit_k_min     -11
_diffrn_reflns_limit_k_max     11
_diffrn_reflns_limit_l_min     -29
_diffrn_reflns_limit_l_max     26
_diffrn_standards_number     ?
_diffrn_standards_interval_count     ?
_diffrn_standards_interval_time     ?
_diffrn_standards_decay_%     ?
_refine_special_details
;
Refinement of <i>F</i>^2^ against ALL reflections. The weighted <i>R</i>-factor
<i>wR</i> and goodness of fit <i>S</i> are based on <i>F</i>^2^, conventional
<i>R</i>-factors <i>R</i> are based on <i>F</i>, with <i>F</i> set to zero for
negative <i>F</i>^2^. The threshold expression of <i>F</i>^2^ >
\s(<i>F</i>^2^) is used only for calculating <i>R</i>-factors(gt) <i>etc</i>.
and is not relevant to the choice of reflections for refinement.
<i>R</i>-factors based on <i>F</i>^2^ are statistically about twice as large
as those based on <i>F</i>, and <i>R</i>- factors based on ALL data will be
even larger.
;
_reflns_number_total     2386
_reflns_number_gt     1741
_reflns_threshold_expression     >2sigma(I)
_refine_ls_structure_factor_coef     Fsqd
_refine_ls_matrix_type     full
_refine_ls_R_factor_all     0.0601
_refine_ls_R_factor_gt     0.0415
_refine_ls_wR_factor_gt     0.1338
_refine_ls_wR_factor_ref     0.1586
_refine_ls_goodness_of_fit_ref     1.069
_refine_ls_restrained_S_all     1.135
_refine_ls_number_reflns     2353
_refine_ls_number_parameters     143
_refine_ls_number_restraints     96
_refine_ls_hydrogen_treatment     constr
_refine_ls_weighting_scheme     calc
_refine_ls_weighting_details
         'calc w=1/[\s^2^(Fo^2^)+(0.0999P)^2^+4.1090P] where P=(Fo^2^+2Fc^2^)/3'
_atom_sites_solution_hydrogens     geom
_atom_sites_solution_primary     direct
_atom_sites_solution_secondary     difmap
_refine_ls_shift/su_max     0.000
_refine_ls_shift/su_mean     0.000
_refine_diff_density_max     1.712
_refine_diff_density_min     -0.655
_refine_ls_extinction_method     none
_refine_ls_extinction_coef     ?
loop_
    _atom_type_symbol
    _atom_type_description
    _atom_type_scat_dispersion_real
    _atom_type_scat_dispersion_imag
    _atom_type_scat_source
    'C' 'C' 0.0033 0.0016
                         'International Tables Vol C Tables 4.2.6.8 and 6.1.1.4'
    'H' 'H' 0.0000 0.0000
                         'International Tables Vol C Tables 4.2.6.8 and 6.1.1.4'
    'N' 'N' 0.0061 0.0033
                         'International Tables Vol C Tables 4.2.6.8 and 6.1.1.4'
    'O' 'O' 0.0106 0.0060
                         'International Tables Vol C Tables 4.2.6.8 and 6.1.1.4'
    'Cd' 'Cd' -0.8075 1.2024
                         'International Tables Vol C Tables 4.2.6.8 and 6.1.1.4'
_computing_data_collection
;
SMART (Bruker, 2008)
;
_computing_cell_refinement
;
SAINT (Bruker, 2008)
;
_computing_data_reduction
;
SAINT (Bruker, 2008)
;
_computing_structure_solution
;
SHELXTL (Sheldrick, 2008)
;
_computing_structure_refinement
;
SHELXTL (Sheldrick, 2008)
;
_computing_molecular_graphics
;
SHELXTL (Sheldrick, 2008), Mercury (Macrae <i>et al.</i> (2006)
and DIAMOND (Brandenburg, 2006)
;
_computing_publication_material
;
SHELXTL (Sheldrick, 2008)
;
loop_
    _atom_site_type_symbol
    _atom_site_label
    _atom_site_fract_x
    _atom_site_fract_y
    _atom_site_fract_z
    _atom_site_U_iso_or_equiv
    _atom_site_adp_type
    _atom_site_calc_flag
    _atom_site_refinement_flags
    _atom_site_occupancy
    _atom_site_symmetry_multiplicity
    _atom_site_disorder_assembly
    _atom_site_disorder_group
    Cd Cd1 1.0000 0.11224(5) 0.7500 0.0180(2) Uani d SU 1 2 . .
    N N1 0.8425(4) 0.4650(5) 0.71416(18) 0.0327(10) Uani d . 1 1 . .
    H H1A 0.8043 0.5387 0.6978 0.039 Uiso calc R 1 1 . .
    H H1B 0.9243 0.4416 0.7050 0.039 Uiso calc R 1 1 . .
    N N2 0.8289(4) 0.2699(4) 0.78205(17) 0.0269(9) Uani d . 1 1 . .
    C C4 0.7391(6) 0.1135(5) 0.8626(2) 0.0360(12) Uani d U 1 1 . .
    O O1 0.9090(4) 0.1297(4) 0.65667(17) 0.0449(10) Uani d U 1 1 . .
    N N3 1.1454(4) -0.0840(4) 0.72898(18) 0.0224(8) Uani d . 1 1 . .
    C C1 0.7732(6) 0.3852(5) 0.75474(18) 0.0235(10) Uani d U 1 1 . .
    C C2 0.7281(5) 0.2249(5) 0.81951(18) 0.0258(9) Uani d U 1 1 . .
    C C3 1.1166(4) -0.1874(5) 0.6876(2) 0.0234(9) Uani d U 1 1 . .
    N N6 0.9069(5) 0.1975(7) 0.5616(2) 0.0516(13) Uani d U 1 1 . .
    N N5 0.8982(5) -0.2271(6) 0.6291(3) 0.0571(15) Uani d . 1 1 . .
    N N4 0.7418(7) 0.0315(6) 0.9000(2) 0.0651(17) Uani d . 1 1 . .
    C C5 0.9921(5) -0.2038(6) 0.6565(2) 0.0308(11) Uani d U 1 1 . .
    C C6 0.9373(9) 0.2022(10) 0.6174(3) 0.0700(18) Uani d U 1 1 . .
    H H6 0.9931 0.2801 0.6272 0.084 Uiso calc R 1 1 . .
    C C8 0.9492(13) 0.3011(17) 0.5189(5) 0.122(3) Uani d U 1 1 . .
    H H8A 0.9115 0.3947 0.5282 0.183 Uiso calc R 1 1 . .
    H H8B 0.9178 0.2711 0.4811 0.183 Uiso calc R 1 1 . .
    H H8C 1.0465 0.3073 0.5187 0.183 Uiso calc R 1 1 . .
    C C7 0.8193(12) 0.0771(13) 0.5425(5) 0.113(3) Uani d U 1 1 . .
    H H7A 0.8668 -0.0134 0.5472 0.169 Uiso calc R 1 1 . .
    H H7B 0.7959 0.0902 0.5022 0.169 Uiso calc R 1 1 . .
    H H7C 0.7381 0.0758 0.5657 0.169 Uiso calc R 1 1 . .
loop_
    _atom_site_aniso_label
    _atom_site_aniso_U_11
    _atom_site_aniso_U_22
    _atom_site_aniso_U_33
    _atom_site_aniso_U_12
    _atom_site_aniso_U_13
    _atom_site_aniso_U_23
    Cd1 0.0143(3) 0.0181(3) 0.0217(3) 0.000 0.00059(15) 0.000
    N1 0.023(2) 0.032(2) 0.043(2) 0.0050(18) 0.0117(18) 0.0122(19)
    N2 0.0247(19) 0.029(2) 0.027(2) 0.0072(17) 0.0029(15) 0.0036(16)
    C4 0.043(3) 0.033(3) 0.032(2) 0.017(2) 0.010(2) 0.0043(19)
    O1 0.048(2) 0.060(2) 0.0270(18) 0.0003(19) -0.0062(17) 0.0052(16)
    N3 0.0155(18) 0.024(2) 0.0272(18) 0.0032(16) 0.0015(16) -0.0037(17)
    C1 0.022(2) 0.024(2) 0.024(2) 0.0054(17) -0.0030(16) -0.0004(16)
    C2 0.029(2) 0.026(2) 0.023(2) 0.0059(19) 0.0019(18) 0.0001(17)
    C3 0.021(2) 0.021(2) 0.028(2) -0.0009(17) 0.0007(18) -0.0001(17)
    N6 0.052(3) 0.076(3) 0.027(2) 0.014(3) -0.006(2) 0.005(2)
    N5 0.036(3) 0.069(4) 0.067(4) -0.004(3) -0.019(3) -0.021(3)
    N4 0.100(5) 0.054(3) 0.041(3) 0.030(3) 0.022(3) 0.018(2)
    C5 0.029(3) 0.028(3) 0.035(3) -0.0021(19) 0.001(2) -0.008(2)
    C6 0.072(4) 0.084(4) 0.054(3) 0.025(4) 0.004(3) 0.007(3)
    C8 0.143(7) 0.138(8) 0.085(6) 0.023(7) 0.016(6) 0.036(6)
    C7 0.116(7) 0.130(7) 0.092(6) 0.023(6) -0.024(5) -0.032(6)
_geom_special_details
;
All e.s.d.'s (except the e.s.d. in the dihedral angle between two l.s. planes)
are estimated using the full covariance matrix. The cell e.s.d.'s are taken
into account individually in the estimation of e.s.d.'s in distances, angles
and torsion angles; correlations between e.s.d.'s in cell parameters are only
used when they are defined by crystal symmetry. An approximate (isotropic)
treatment of cell e.s.d.'s is used for estimating e.s.d.'s involving l.s.
planes.
;
loop_
    _geom_bond_atom_site_label_1
    _geom_bond_atom_site_label_2
    _geom_bond_site_symmetry_2
    _geom_bond_distance
    _geom_bond_publ_flag
    Cd1 O1 3_756 2.322(4) ?
    Cd1 O1 . 2.322(4) ?
    Cd1 N2 3_756 2.339(4) ?
    Cd1 N2 . 2.339(4) ?
    Cd1 N3 3_756 2.353(4) ?
    Cd1 N3 . 2.353(4) ?
    N1 C1 . 1.366(6) ?
    N1 H1A . 0.8600 ?
    N1 H1B . 0.8600 ?
    N2 C1 . 1.347(6) ?
    N2 C2 . 1.375(6) ?
    C4 N4 . 1.141(6) ?
    C4 C2 . 1.426(6) ?
    O1 C6 . 1.154(8) ?
    N3 C1 6_657 1.342(7) ?
    N3 C3 . 1.371(6) ?
    C1 N3 6_567 1.342(7) ?
    C2 C3 6_567 1.371(6) ?
    C3 C2 6_657 1.371(6) ?
    C3 C5 . 1.426(6) ?
    N6 C6 . 1.311(9) ?
    N6 C8 . 1.427(13) ?
    N6 C7 . 1.469(12) ?
    N5 C5 . 1.136(7) ?
    C6 H6 . 0.9300 ?
    C8 H8A . 0.9600 ?
    C8 H8B . 0.9600 ?
    C8 H8C . 0.9600 ?
    C7 H7A . 0.9600 ?
    C7 H7B . 0.9600 ?
    C7 H7C . 0.9600 ?
loop_
    _geom_angle_atom_site_label_1
    _geom_angle_atom_site_label_2
    _geom_angle_atom_site_label_3
    _geom_angle_site_symmetry_1
    _geom_angle_site_symmetry_3
    _geom_angle
    _geom_angle_publ_flag
    O1 Cd1 O1 3_756 . 172.1(2) ?
    O1 Cd1 N2 3_756 3_756 88.18(14) ?
    O1 Cd1 N2 . 3_756 86.91(14) ?
    O1 Cd1 N2 3_756 . 86.91(14) ?
    O1 Cd1 N2 . . 88.18(14) ?
    N2 Cd1 N2 3_756 . 103.5(2) ?
    O1 Cd1 N3 3_756 3_756 95.71(15) ?
    O1 Cd1 N3 . 3_756 90.38(15) ?
    N2 Cd1 N3 3_756 3_756 167.68(14) ?
    N2 Cd1 N3 . 3_756 88.42(14) ?
    O1 Cd1 N3 3_756 . 90.38(15) ?
    O1 Cd1 N3 . . 95.71(15) ?
    N2 Cd1 N3 3_756 . 88.42(13) ?
    N2 Cd1 N3 . . 167.68(15) ?
    N3 Cd1 N3 3_756 . 79.89(19) ?
    C1 N1 H1A . . 120.0 ?
    C1 N1 H1B . . 120.0 ?
    H1A N1 H1B . . 120.0 ?
    C1 N2 C2 . . 103.4(4) ?
    C1 N2 Cd1 . . 129.4(3) ?
    C2 N2 Cd1 . . 122.0(3) ?
    N4 C4 C2 . . 174.4(6) ?
    C6 O1 Cd1 . . 131.7(6) ?
    C1 N3 C3 6_657 . 103.9(4) ?
    C1 N3 Cd1 6_657 . 132.5(3) ?
    C3 N3 Cd1 . . 123.1(3) ?
    N3 C1 N2 6_567 . 114.7(4) ?
    N3 C1 N1 6_567 . 123.0(4) ?
    N2 C1 N1 . . 122.3(5) ?
    C3 C2 N2 6_567 . 109.1(4) ?
    C3 C2 C4 6_567 . 124.4(4) ?
    N2 C2 C4 . . 126.3(4) ?
    C2 C3 N3 6_657 . 108.9(4) ?
    C2 C3 C5 6_657 . 124.5(4) ?
    N3 C3 C5 . . 126.6(4) ?
    C6 N6 C8 . . 125.3(9) ?
    C6 N6 C7 . . 116.6(8) ?
    C8 N6 C7 . . 118.0(8) ?
    N5 C5 C3 . . 173.8(6) ?
    O1 C6 N6 . . 133.3(9) ?
    O1 C6 H6 . . 113.4 ?
    N6 C6 H6 . . 113.4 ?
    N6 C8 H8A . . 109.5 ?
    N6 C8 H8B . . 109.5 ?
    H8A C8 H8B . . 109.5 ?
    N6 C8 H8C . . 109.5 ?
    H8A C8 H8C . . 109.5 ?
    H8B C8 H8C . . 109.5 ?
    N6 C7 H7A . . 109.5 ?
    N6 C7 H7B . . 109.5 ?
    H7A C7 H7B . . 109.5 ?
    N6 C7 H7C . . 109.5 ?
    H7A C7 H7C . . 109.5 ?
    H7B C7 H7C . . 109.5 ?
loop_
    _geom_torsion_atom_site_label_1
    _geom_torsion_atom_site_label_2
    _geom_torsion_atom_site_label_3
    _geom_torsion_atom_site_label_4
    _geom_torsion_site_symmetry_1
    _geom_torsion_site_symmetry_2
    _geom_torsion_site_symmetry_3
    _geom_torsion_site_symmetry_4
    _geom_torsion
    _geom_torsion_publ_flag
    O1 Cd1 N2 C1 3_756 . . . 136.9(5) ?
    O1 Cd1 N2 C1 . . . . -36.8(5) ?
    N2 Cd1 N2 C1 3_756 . . . 49.6(4) ?
    N3 Cd1 N2 C1 3_756 . . . -127.3(5) ?
    N3 Cd1 N2 C1 . . . . -145.5(6) ?
    O1 Cd1 N2 C2 3_756 . . . -73.1(4) ?
    O1 Cd1 N2 C2 . . . . 113.1(4) ?
    N2 Cd1 N2 C2 3_756 . . . -160.5(4) ?
    N3 Cd1 N2 C2 3_756 . . . 22.7(3) ?
    N3 Cd1 N2 C2 . . . . 4.4(9) ?
    O1 Cd1 O1 C6 3_756 . . . 44.5(6) ?
    N2 Cd1 O1 C6 3_756 . . . -7.3(6) ?
    N2 Cd1 O1 C6 . . . . 96.3(6) ?
    N3 Cd1 O1 C6 3_756 . . . -175.3(6) ?
    N3 Cd1 O1 C6 . . . . -95.4(6) ?
    O1 Cd1 N3 C1 3_756 . . 6_657 -34.6(4) ?
    O1 Cd1 N3 C1 . . . 6_657 140.3(4) ?
    N2 Cd1 N3 C1 3_756 . . 6_657 53.5(4) ?
    N2 Cd1 N3 C1 . . . 6_657 -111.8(7) ?
    N3 Cd1 N3 C1 3_756 . . 6_657 -130.4(5) ?
    O1 Cd1 N3 C3 3_756 . . . 155.1(4) ?
    O1 Cd1 N3 C3 . . . . -30.0(4) ?
    N2 Cd1 N3 C3 3_756 . . . -116.7(4) ?
    N2 Cd1 N3 C3 . . . . 78.0(8) ?
    N3 Cd1 N3 C3 3_756 . . . 59.4(3) ?
    C2 N2 C1 N3 . . . 6_567 -0.9(5) ?
    Cd1 N2 C1 N3 . . . 6_567 153.2(3) ?
    C2 N2 C1 N1 . . . . 178.5(4) ?
    Cd1 N2 C1 N1 . . . . -27.4(7) ?
    C1 N2 C2 C3 . . . 6_567 1.1(5) ?
    Cd1 N2 C2 C3 . . . 6_567 -155.5(3) ?
    C1 N2 C2 C4 . . . . -174.0(5) ?
    Cd1 N2 C2 C4 . . . . 29.4(6) ?
    N4 C4 C2 C3 . . . 6_567 -35(8) ?
    N4 C4 C2 N2 . . . . 140(7) ?
    C1 N3 C3 C2 6_657 . . 6_657 -0.4(5) ?
    Cd1 N3 C3 C2 . . . 6_657 172.2(3) ?
    C1 N3 C3 C5 6_657 . . . 179.5(5) ?
    Cd1 N3 C3 C5 . . . . -7.9(7) ?
    C2 C3 C5 N5 6_657 . . . -1(6) ?
    N3 C3 C5 N5 . . . .  18E1(10)
                                 ?
    Cd1 O1 C6 N6 . . . . 164.9(6) ?
    C8 N6 C6 O1 . . . . 178.2(9) ?
    C7 N6 C6 O1 . . . . -0.2(13) ?
loop_
    _geom_hbond_atom_site_label_D
    _geom_hbond_atom_site_label_H
    _geom_hbond_atom_site_label_A
    _geom_hbond_site_symmetry_A
    _geom_hbond_distance_DH
    _geom_hbond_distance_HA
    _geom_hbond_distance_DA
    _geom_hbond_angle_DHA
    N1 H1A O1 8_765 0.86 2.45 3.187(6) 144.2
    C7 H7C N5 8_765 0.96 2.68 3.429(12) 135.1
    C7 H7B N4 7 0.96 2.65 3.496(11) 147.8
