# Supplementary material for: Crystal structure of poly[bis­(μ-2-amino-4,5-di­cyano­imidazolato-κ2 N 1:N 3)-trans-bis­(N,N′-di­methyl­formamide-κO)cadmium]
Source: Acta Crystallogr E Crystallogr Commun. 2015 Aug 12;71(Pt 9):1022–5. doi: 10.1107/S2056989015014516 (PMC4555411; doi:10.1107/S2056989015014516)
Supplement: Supplementary file 2 [file e-71-01022-Isup2.hkl]

# 
# h,k,l, Fc-squared, Fo-squared, sigma(Fo-squared) and status flag 
# 
data_I
_shelx_title ' AA in Pbcn' 
_shelx_refln_list_code          4 
_shelx_F_calc_maximum      230.28 
_exptl_crystal_F_000      1750.00 
_reflns_d_resolution_high  0.7689 
 
loop_ 
 _symmetry_equiv_pos_as_xyz 
 'x, y, z' 
 '-x+1/2, -y+1/2, z+1/2' 
 '-x, y, -z+1/2' 
 'x+1/2, -y+1/2, -z' 
 '-x, -y, -z' 
 'x-1/2, y-1/2, -z-1/2' 
 'x, -y, z-1/2' 
 '-x-1/2, y-1/2, z' 
 
_cell_length_a     9.8438 
_cell_length_b     9.1897 
_cell_length_c    22.8948 
_cell_angle_alpha  90.000 
_cell_angle_beta   90.000 
_cell_angle_gamma  90.000 
 
_shelx_F_squared_multiplier     1.000 
 
loop_ 
 _refln_index_h 
 _refln_index_k 
 _refln_index_l 
 _refln_F_squared_calc 
 _refln_F_squared_meas 
 _refln_F_squared_sigma 
 _refln_observed_status 
   2   0   0     8167.29     2847.33     64.45 o 
   4   0   0    10341.42     9645.18    135.53 o 
   6   0   0     6225.39     7384.48    117.52 o 
   8   0   0    14683.59    15040.83    297.86 o 
  10   0   0     4612.02     4640.85    139.35 o 
  12   0   0     5375.22     4762.20    160.25 o 
   3   1   0    13978.76    13484.27    144.01 o 
   5   1   0     1588.50     1187.78     59.22 o 
   7   1   0     8466.03     8553.06    110.39 o 
   9   1   0     4077.23     4141.77     74.94 o 
  11   1   0     3276.64     3066.42     85.59 o 
   2   2   0    10126.15     8889.18    120.99 o 
   4   2   0     1274.62     1306.73     29.82 o 
   6   2   0     2240.56     2037.81     47.25 o 
   8   2   0      114.48      145.02     26.80 o 
  10   2   0      227.52      218.44     32.74 o 
  12   2   0       28.81       94.21     41.82 o 
   1   3   0    34873.21    37077.81    477.54 o 
   3   3   0     2742.83     2263.10     34.09 o 
   5   3   0       33.38        9.72      5.83 o 
   7   3   0     3661.41     3749.00     65.97 o 
   9   3   0     2296.58     2373.37     82.20 o 
  11   3   0     1967.65     1857.94     72.83 o 
   0   4   0     8752.13    10332.39    173.89 o 
   2   4   0    14000.83    15826.07    211.16 o 
   4   4   0    12763.16    12815.21    142.58 o 
   6   4   0     4210.48     4508.49     70.05 o 
   8   4   0     7284.51     7603.99    107.17 o 
  10   4   0     3165.51     3102.06     71.66 o 
  12   4   0     1653.42     1352.86     71.82 o 
   1   5   0     9247.94     8969.36    103.24 o 
   3   5   0     3718.47     3615.18     67.54 o 
   5   5   0    11141.98    11384.98    170.08 o 
   7   5   0     8021.46     8014.18    108.95 o 
   9   5   0      891.24      973.90    101.22 o 
  11   5   0     1875.03     1710.25     72.03 o 
   0   6   0     6966.38     6458.73    101.11 o 
   2   6   0      223.98      204.03     22.17 o 
   4   6   0     2121.65     1967.72     76.35 o 
   6   6   0     2294.29     2318.95    110.32 o 
   8   6   0      759.72      744.52     64.91 o 
  10   6   0      225.24      332.95     44.20 o 
   1   7   0        0.98       60.87     16.54 o 
   3   7   0      245.01      187.12     25.19 o 
   5   7   0      501.98      444.70     33.22 o 
   7   7   0        0.59       79.70     31.30 o 
   9   7   0       26.25      109.74     46.45 o 
   0   8   0     4074.32     4438.57    110.32 o 
   2   8   0     1342.99     1202.56     37.28 o 
   4   8   0     5956.63     5757.52    107.21 o 
   6   8   0     1212.88     1190.26     55.10 o 
   8   8   0     1529.62     1613.53     90.00 o 
   1   9   0     5175.75     5161.39    102.01 o 
   3   9   0     7113.22     7244.64    127.87 o 
   5   9   0     1916.59     1803.15     65.03 o 
   7   9   0     4167.28     3902.31    131.22 o 
   0  10   0     3895.67     3788.51    123.09 o 
   2  10   0     2194.59     2204.59     99.87 o 
   1  11   0      251.45      164.31     43.55 o 
   2   1   1     9047.07     9850.41     91.90 o 
   3   1   1     7002.97     6838.59     51.18 o 
   4   1   1     1356.96      982.98     18.74 o 
   5   1   1     7650.72     7978.50     68.13 o 
   6   1   1       95.48        4.34     10.15 o 
   7   1   1     1847.40     1949.71     34.26 o 
   8   1   1      184.97      168.22     19.46 o 
   9   1   1      361.72      406.90     22.38 o 
  10   1   1        0.37       -5.74     20.65 o 
  11   1   1     2495.38     2358.87     62.10 o 
  12   1   1       34.96       -0.02     27.41 o 
   0   2   1    16237.62     8140.80    146.31 o 
   1   2   1      454.24      598.29     22.68 o 
   2   2   1    26840.41    26682.11    240.05 o 
   3   2   1     3373.62     4958.63     53.89 o 
   4   2   1    26104.94    26401.18    179.94 o 
   5   2   1      449.13      550.92     16.12 o 
   6   2   1     3477.84     3360.08     41.85 o 
   7   2   1        5.24       12.40     16.03 o 
   8   2   1     4867.83     4793.25     55.57 o 
   9   2   1      169.56      120.29     19.34 o 
  10   2   1     5850.85     5490.48     65.76 o 
  11   2   1        4.49       12.03     22.58 o 
  12   2   1     3197.11     2992.67     63.94 o 
   1   3   1    24173.04    25510.40    170.28 o 
   2   3   1      879.52     1234.79     15.60 o 
   3   3   1    18132.79    19221.33    154.86 o 
   4   3   1      560.03      332.42     14.77 o 
   5   3   1     7993.76     8428.74     72.82 o 
   6   3   1       72.83      114.18     15.25 o 
   7   3   1     3431.15     3573.84     45.35 o 
   8   3   1        4.29        8.53     16.70 o 
   9   3   1     9116.88     9289.31     89.80 o 
  10   3   1        4.37       25.81     19.45 o 
  11   3   1     2591.28     2587.92     56.67 o 
  12   3   1       10.63       49.40     28.63 o 
   0   4   1     1594.12     1746.41     25.29 o 
   1   4   1      272.15      504.85     12.33 o 
   2   4   1     3230.62     4098.19     47.74 o 
   3   4   1      182.47      265.21      8.92 o 
   4   4   1     3254.07     3346.94     34.24 o 
   5   4   1       33.83        9.67     13.39 o 
   6   4   1      871.22      999.81     26.38 o 
   7   4   1      174.20      134.26     17.23 o 
   8   4   1     1326.42     1294.58     32.63 o 
   9   4   1        9.67        4.86     17.86 o 
  10   4   1     1525.21     1697.94     40.24 o 
  11   4   1        9.10       31.29     25.98 o 
  12   4   1      192.46      282.04     45.17 o 
   1   5   1     2660.46     3157.20     30.11 o 
   2   5   1      170.66      312.50     19.11 o 
   3   5   1     3151.04     3284.67     44.71 o 
   4   5   1      235.90      272.64     11.95 o 
   5   5   1      460.00      522.50     37.63 o 
   6   5   1      113.12      142.11     17.54 o 
   7   5   1      160.49      206.09     18.08 o 
   8   5   1       51.65       22.75     16.55 o 
   9   5   1     2091.33     2100.47     41.38 o 
  10   5   1        2.94       15.14     30.17 o 
  11   5   1      150.39      196.62     39.97 o 
   0   6   1    18007.42    18168.55    173.42 o 
   1   6   1       73.59       61.23      8.58 o 
   2   6   1    13535.44    13765.46    136.66 o 
   3   6   1        6.42       -5.17     13.47 o 
   4   6   1     2100.39     1902.38     37.74 o 
   5   6   1        7.97        1.37     16.63 o 
   6   6   1     9113.87     9119.09    105.23 o 
   7   6   1        0.69       17.32     15.82 o 
   8   6   1     4187.74     4374.39     55.55 o 
   9   6   1        1.45       17.17     21.82 o 
  10   6   1     2565.88     2693.77     58.24 o 
  11   6   1        4.55       67.26     31.41 o 
   1   7   1     8546.12     8591.38     65.79 o 
   2   7   1      138.18      145.40     13.75 o 
   3   7   1     8139.28     8073.84     91.59 o 
   4   7   1       16.18        9.78     15.86 o 
   5   7   1     6293.22     5902.68     76.54 o 
   6   7   1       45.47       30.25     18.61 o 
   7   7   1     3192.64     2941.45     56.29 o 
   8   7   1        0.81       -8.24     21.32 o 
   9   7   1     4225.22     4163.50     78.08 o 
  10   7   1        8.48       45.01     35.51 o 
   0   8   1     1010.27     1187.54     30.73 o 
   1   8   1       11.78       12.19      9.96 o 
   2   8   1     1770.05     1970.56     31.88 o 
   3   8   1        0.16        4.81     25.48 o 
   4   8   1     2444.16     2504.53     47.25 o 
   5   8   1       15.27       19.05     18.03 o 
   6   8   1      806.22      690.50     41.57 o 
   7   8   1       25.66       50.63     24.54 o 
   8   8   1      769.48      808.85     51.49 o 
   9   8   1        0.89       33.73     34.13 o 
   1   9   1      770.21      723.65     26.97 o 
   2   9   1       45.15       17.22     13.42 o 
   3   9   1      213.39      319.05     38.80 o 
   4   9   1        3.23      -19.95     19.95 o 
   5   9   1       26.27       57.76     24.97 o 
   6   9   1        8.20       10.99     26.48 o 
   7   9   1      406.61      492.35     73.74 o 
   8   9   1        7.69      117.33     34.01 o 
   0  10   1     2237.78     2276.82    139.93 o 
   1  10   1      130.65       77.19     20.38 o 
   2  10   1     1497.12     1386.72     59.32 o 
   3  10   1       30.34       14.66     27.47 o 
   4  10   1     1449.09     1353.23    173.89 o 
   5  10   1        9.07       22.64     41.22 o 
   6  10   1      486.63      515.01     61.55 o 
   1  11   1     2485.29     2544.25    121.35 o 
   2   0   2     4649.77     4342.15     80.71 o 
   3   0   2    41645.92    44140.71    349.13 o 
   4   0   2    11514.67    11292.06     97.50 o 
   5   0   2       29.82       79.79     14.42 o 
   6   0   2    23681.95    22854.56    246.41 o 
   7   0   2       53.05       43.54     21.77 o 
   8   0   2    12507.61    12096.24    148.52 o 
   9   0   2      827.86      733.92     75.77 o 
  10   0   2     2956.30     2861.38     78.81 o 
  11   0   2       24.95       85.44     36.29 o 
  12   0   2     3707.94     3512.51     96.48 o 
   2   1   2     1260.27     1618.80     17.65 o 
   3   1   2    27359.62    28324.97    205.92 o 
   4   1   2      426.62      445.20     12.91 o 
   5   1   2     3882.64     4413.92     39.91 o 
   6   1   2      258.05      239.32     13.30 o 
   7   1   2     8470.39     8767.91     79.64 o 
   8   1   2      571.91      551.16     34.51 o 
   9   1   2     3872.77     3878.68     55.54 o 
  10   1   2        2.62        3.47     20.87 o 
  11   1   2     2239.81     2281.71     81.37 o 
  12   1   2        5.09       24.56     27.40 o 
   1   2   2      181.71      162.41      6.04 o 
   2   2   2     6468.49     5825.36     52.17 o 
   3   2   2     2733.11     2754.11     31.11 o 
   4   2   2      147.68      181.37     10.14 o 
   5   2   2     1675.30     1576.03     23.55 o 
   6   2   2      223.26      307.25     16.90 o 
   7   2   2      315.81      300.26     19.04 o 
   8   2   2      100.70      165.12     19.23 o 
   9   2   2       28.28       17.58     18.38 o 
  10   2   2        0.42       51.88     20.04 o 
  11   2   2       21.88       10.70     22.24 o 
  12   2   2       89.87      152.71     30.31 o 
   1   3   2    15431.39    14239.53     97.37 o 
   2   3   2     3983.20     4415.85     37.48 o 
   3   3   2     5246.28     6060.48     56.62 o 
   4   3   2      774.13      877.14     16.93 o 
   5   3   2     2320.85     2593.73     36.16 o 
   6   3   2       16.45       26.77     14.22 o 
   7   3   2     4771.29     4888.31     53.78 o 
   8   3   2       55.36       52.43     17.34 o 
   9   3   2     1206.41     1352.34     82.24 o 
  10   3   2       41.53       11.00     19.57 o 
  11   3   2     1104.08     1234.09     45.34 o 
  12   3   2        0.63       60.24     28.92 o 
   0   4   2    17735.39    16016.44    169.34 o 
   1   4   2       77.75      149.10      6.58 o 
   2   4   2    17632.99    16987.63    140.71 o 
   3   4   2       99.26       48.59      6.14 o 
   4   4   2    13933.46    14248.38    111.06 o 
   5   4   2        3.92       -1.20     13.37 o 
   6   4   2     3395.24     3435.98     50.59 o 
   7   4   2        1.30      -15.67     15.67 o 
   8   4   2     7021.18     6910.13     71.32 o 
   9   4   2       69.00       43.97     18.83 o 
  10   4   2     3595.05     3547.22     53.66 o 
  11   4   2        0.28       -7.89     25.27 o 
  12   4   2     1630.51     1558.25     52.37 o 
   1   5   2    14714.43    15764.22    112.37 o 
   2   5   2      197.92      179.90     10.23 o 
   3   5   2     5151.57     5065.55     68.38 o 
   4   5   2       44.98       37.36      7.41 o 
   5   5   2     5906.57     5813.98     73.92 o 
   6   5   2       98.48      163.86     17.95 o 
   7   5   2     7645.73     7361.90     72.62 o 
   8   5   2        1.39        2.50     16.56 o 
   9   5   2     1684.37     1565.70     37.77 o 
  10   5   2        2.06       22.55     24.21 o 
  11   5   2     2451.40     2250.62     56.69 o 
   0   6   2     6462.85     7275.71     78.69 o 
   1   6   2       82.34       81.80      9.54 o 
   2   6   2      898.10      855.94     22.28 o 
   3   6   2       80.42       98.44     14.97 o 
   4   6   2     1794.79     1803.50     36.73 o 
   5   6   2        6.94        5.63     10.45 o 
   6   6   2     1897.09     1979.38     38.05 o 
   7   6   2       18.86       39.28     17.44 o 
   8   6   2      918.54     1000.28     47.69 o 
   9   6   2       11.01       35.94     31.46 o 
  10   6   2      308.47      339.01     43.13 o 
  11   6   2       43.09       50.89     36.18 o 
   1   7   2      342.66      378.19     13.58 o 
   2   7   2       23.05       -3.62     10.87 o 
   3   7   2      176.94      206.65     18.03 o 
   4   7   2        0.02       -0.40     15.56 o 
   5   7   2      447.54      408.21     23.45 o 
   6   7   2       86.44      130.76     25.06 o 
   7   7   2        0.75       16.66     20.34 o 
   8   7   2        1.48       12.82     22.35 o 
   9   7   2       78.27      116.92     29.21 o 
  10   7   2        3.68       14.79     38.79 o 
   0   8   2     5552.43     5622.81     82.76 o 
   1   8   2       38.55       17.00     10.70 o 
   2   8   2     2438.81     2349.41     34.71 o 
   3   8   2      322.96      416.26     27.15 o 
   4   8   2     5052.01     5129.47    105.75 o 
   5   8   2      127.91      127.73     35.45 o 
   6   8   2     1541.14     1533.17     42.78 o 
   7   8   2       31.31       75.26     54.28 o 
   8   8   2     1470.48     1274.96     58.49 o 
   9   8   2       13.28       25.02     33.46 o 
   1   9   2     4267.87     4036.87     49.11 o 
   2   9   2      319.10      371.84     24.64 o 
   3   9   2     5791.32     5468.54     88.23 o 
   4   9   2       17.23      -20.89     20.89 o 
   5   9   2     2600.92     2515.78     62.31 o 
   6   9   2       31.49       76.35     27.51 o 
   7   9   2     3591.42     3656.72    148.06 o 
   8   9   2       49.46      100.34     34.60 o 
   0  10   2     2460.98     2296.33     99.87 o 
   1  10   2       35.01      -17.58     17.58 o 
   2  10   2     1570.87     1476.18     41.58 o 
   3  10   2        0.57      -20.74     20.74 o 
   4  10   2     1713.74     1581.08     64.65 o 
   5  10   2       27.03       66.19     42.38 o 
   6  10   2     1099.93     1111.88     80.12 o 
   2   1   3       11.53        0.45      3.19 o 
   3   1   3     5609.95     5452.87     35.48 o 
   4   1   3        0.49        5.47      5.36 o 
   5   1   3    14162.83    14880.67    107.35 o 
   6   1   3       17.09       10.11     12.86 o 
   7   1   3     4589.78     4191.17     48.58 o 
   8   1   3      328.98      327.00     20.66 o 
   9   1   3     2564.78     2452.21     44.72 o 
  10   1   3      165.77      229.20     24.00 o 
  11   1   3     2027.97     2060.00     51.80 o 
  12   1   3      140.40      160.65     30.59 o 
   0   2   3      451.34      251.41     21.48 o 
   1   2   3      161.11      197.67     15.10 o 
   2   2   3    53029.33    57385.63    448.31 o 
   3   2   3     7644.56     7385.21     55.69 o 
   4   2   3    21589.85    24971.01    172.05 o 
   5   2   3      152.25      169.00     10.79 o 
   6   2   3    14072.47    14688.92    118.36 o 
   7   2   3       54.58       44.83     16.07 o 
   8   2   3     5492.78     5283.19     58.74 o 
   9   2   3       62.29       35.13     18.16 o 
  10   2   3     6456.68     6283.77     71.06 o 
  11   2   3       11.78       12.14     26.99 o 
  12   2   3     2410.50     2701.43     66.29 o 
   1   3   3    12914.75    10924.05     93.84 o 
   2   3   3     4266.93     5000.46     53.31 o 
   3   3   3    23908.96    24172.91    178.27 o 
   4   3   3      280.12      172.98      9.77 o 
   5   3   3    10205.46    10587.77     96.78 o 
   6   3   3      264.53      292.80     17.12 o 
   7   3   3     2582.57     2532.43     38.24 o 
   8   3   3       41.18       25.83     17.11 o 
   9   3   3     5894.55     5534.08     63.85 o 
  10   3   3       98.67       75.42     20.18 o 
  11   3   3     1638.88     1625.04     49.24 o 
  12   3   3       17.17       68.49     28.98 o 
   0   4   3       29.03      101.56     13.56 o 
   1   4   3      826.91      613.76     10.12 o 
   2   4   3     7177.58     6987.13     67.90 o 
   3   4   3      196.27      195.46      8.85 o 
   4   4   3      449.43      369.46     25.53 o 
   5   4   3       90.18      122.75     15.64 o 
   6   4   3      191.50      177.62     17.36 o 
   7   4   3       14.51       15.70     15.70 o 
   8   4   3      171.69      177.31     19.36 o 
   9   4   3        2.83      -17.60     17.60 o 
  10   4   3      966.20      909.79     34.06 o 
  11   4   3       10.47        0.16     24.75 o 
   1   5   3      625.61      421.09     12.29 o 
   2   5   3      568.84      505.04     13.58 o 
   3   5   3     3296.83     3178.79     35.84 o 
   4   5   3      334.47      376.60     11.08 o 
   5   5   3     1947.05     1787.51     38.30 o 
   6   5   3       89.59       96.33     16.86 o 
   7   5   3      570.42      424.17     21.15 o 
   8   5   3      109.62      116.34     18.58 o 
   9   5   3     1005.31      925.05     40.27 o 
  10   5   3       30.52       29.64     23.48 o 
  11   5   3       69.53      137.02     33.13 o 
   0   6   3    12813.43    12375.64    122.99 o 
   1   6   3      207.70      273.16     13.73 o 
   2   6   3     8265.06     8719.44     75.42 o 
   3   6   3       84.99      126.06     17.85 o 
   4   6   3     3399.24     3521.96     51.82 o 
   5   6   3       15.16        7.46     10.67 o 
   6   6   3     7144.18     6878.31     75.25 o 
   7   6   3       10.04       35.40     19.95 o 
   8   6   3     2315.64     2031.77     44.07 o 
   9   6   3       16.10       34.26     25.52 o 
  10   6   3     1766.69     1628.12     55.97 o 
   1   7   3     8552.04     8527.88     70.79 o 
   2   7   3      193.68      138.89     12.88 o 
   3   7   3     6785.47     7076.27     82.92 o 
   4   7   3       40.00       36.50     26.23 o 
   5   7   3     5529.51     5695.99     75.21 o 
   6   7   3      154.18      123.72     34.04 o 
   7   7   3     2035.54     2004.56     47.90 o 
   8   7   3       32.29       59.45     28.74 o 
   9   7   3     4185.76     4052.19     78.31 o 
  10   7   3       26.26       42.03     30.31 o 
   0   8   3     1604.15     1414.00     39.54 o 
   1   8   3        3.15      -11.28     11.28 o 
   2   8   3     2212.87     2085.73     41.11 o 
   3   8   3       43.83       47.77     20.20 o 
   4   8   3     2355.91     2276.63     45.71 o 
   5   8   3      301.92      233.63     24.30 o 
   6   8   3      972.22      986.74     59.84 o 
   7   8   3      147.77      191.65     48.98 o 
   8   8   3     1255.46     1465.39     51.84 o 
   9   8   3        7.95       57.16     30.04 o 
   1   9   3      424.37      461.32     21.38 o 
   2   9   3       13.57      -10.81     26.06 o 
   3   9   3      273.49      282.27     35.19 o 
   4   9   3       10.85      -20.89     20.89 o 
   5   9   3        0.29       -6.23     29.25 o 
   6   9   3       33.92       39.48     42.38 o 
   7   9   3      113.75      120.77     48.19 o 
   8   9   3        8.20       97.54     50.51 o 
   0  10   3      969.46      813.39     49.64 o 
   1  10   3      205.41      144.78     22.67 o 
   2  10   3     2692.50     2447.61     51.03 o 
   3  10   3       35.50       14.38     20.78 o 
   4  10   3      668.39      668.03     75.77 o 
   5  10   3        6.37       30.19     41.22 o 
   6  10   3     1208.82     1443.41     91.74 o 
   1   0   4    12620.66       -2.87      2.87 o 
   2   0   4    10463.96    10284.94    109.36 o 
   3   0   4       45.65       66.96      7.71 o 
   4   0   4     8265.38     7843.24     69.94 o 
   5   0   4       86.27      132.78     10.16 o 
   6   0   4    34984.64    36464.38    330.86 o 
   7   0   4      144.29      148.81     23.84 o 
   8   0   4     5459.15     5534.55     84.72 o 
   9   0   4        4.89       -3.20     23.76 o 
  10   0   4     1974.90     1927.77     87.96 o 
  11   0   4        8.05       16.46     35.71 o 
  12   0   4     2634.54     2683.74    204.67 o 
   1   1   4     6803.00     8085.45     76.12 o 
   2   1   4     4775.12     4914.44     31.01 o 
   3   1   4     8970.46    10308.13     61.99 o 
   4   1   4     1425.60     1504.67     16.08 o 
   5   1   4    11322.41    11090.79     69.51 o 
   6   1   4      272.47      345.92     17.36 o 
   7   1   4     7700.93     7834.32     73.49 o 
   8   1   4      288.19      303.94     22.77 o 
   9   1   4     3147.64     2921.70     48.03 o 
  10   1   4        6.18      -16.51     20.64 o 
  11   1   4     1619.75     1772.83     46.08 o 
  12   1   4       16.31       40.50     27.78 o 
   1   2   4    11769.97     6876.80    124.25 o 
   2   2   4     5289.22     6289.43     46.72 o 
   3   2   4       26.40       13.00      8.75 o 
   4   2   4      201.35      171.56      9.18 o 
   5   2   4        1.61        7.60      7.95 o 
   6   2   4      438.24      354.06     17.92 o 
   7   2   4       74.65       59.84     16.03 o 
   8   2   4      654.05      660.70     24.84 o 
   9   2   4        2.14       -1.74     17.64 o 
  10   2   4      165.92      216.30     24.36 o 
  11   2   4       40.61       28.25     22.68 o 
  12   2   4       94.42      146.59     30.27 o 
   1   3   4       30.37      156.32      6.85 o 
   2   3   4      162.24      130.79      8.75 o 
   3   3   4     2886.95     3257.83     29.07 o 
   4   3   4      802.58      970.71     16.49 o 
   5   3   4     4068.93     4076.95     47.05 o 
   6   3   4      503.85      545.29     20.05 o 
   7   3   4     4053.82     4052.99     48.47 o 
   8   3   4      121.86       94.92     18.07 o 
   9   3   4      715.64      706.21     28.13 o 
  10   3   4       18.54       18.53     19.34 o 
  11   3   4      623.13      761.92     46.56 o 
  12   3   4       54.51      102.52     28.96 o 
   0   4   4    20039.26    18948.78    198.28 o 
   1   4   4       33.95       49.34      4.66 o 
   2   4   4    13896.14    13338.27     88.71 o 
   3   4   4      243.05      204.59      8.25 o 
   4   4   4    15237.85    15697.75    121.73 o 
   5   4   4      131.00      157.42     15.60 o 
   6   4   4     6787.95     6571.28     70.26 o 
   7   4   4        8.84       -6.46     15.41 o 
   8   4   4     7186.25     6451.39     68.01 o 
   9   4   4      163.16      165.92     20.31 o 
  10   4   4     3850.10     3537.78     56.89 o 
  11   4   4        0.27        0.99     30.97 o 
   1   5   4    24171.09    23003.66    171.19 o 
   2   5   4      502.40      523.74     14.34 o 
   3   5   4     8166.55     8658.10     65.01 o 
   4   5   4      617.34      682.89     14.66 o 
   5   5   4     7339.35     7648.81     77.15 o 
   6   5   4      241.05      164.71     17.73 o 
   7   5   4     9428.34     9009.43     92.64 o 
   8   5   4      278.33      258.73     21.51 o 
   9   5   4     2431.69     2137.11     43.58 o 
  10   5   4        0.13       -1.58     26.86 o 
  11   5   4     2523.91     2499.42     68.38 o 
   0   6   4     5255.98     5338.35     61.80 o 
   1   6   4      582.34      609.20     15.72 o 
   2   6   4     1101.00     1137.40     21.95 o 
   3   6   4      437.73      518.62     24.08 o 
   4   6   4     1179.67     1411.31     23.75 o 
   5   6   4        9.68        1.04     11.14 o 
   6   6   4     2490.77     2629.45     49.19 o 
   7   6   4      134.72      123.36     22.10 o 
   8   6   4      798.57      884.03     63.09 o 
   9   6   4       21.62       41.22     26.80 o 
  10   6   4      376.53      424.45     37.86 o 
   1   7   4      852.25      826.61     24.36 o 
   2   7   4      170.52      147.61     13.61 o 
   3   7   4      944.76     1074.72     40.06 o 
   4   7   4      232.64      237.64     21.29 o 
   5   7   4      483.08      548.17     33.21 o 
   6   7   4      216.80      223.77     29.58 o 
   7   7   4      186.14      160.74     23.03 o 
   8   7   4        1.69       34.77     25.58 o 
   9   7   4      140.62      160.45     30.69 o 
  10   7   4       13.59       40.07     30.22 o 
   0   8   4     3525.05     3273.56     59.26 o 
   1   8   4       22.91       29.33     11.94 o 
   2   8   4     3794.62     3839.37     57.40 o 
   3   8   4      640.63      556.65     49.23 o 
   4   8   4     4394.03     4800.48     81.24 o 
   5   8   4       59.91       37.63     18.33 o 
   6   8   4     3084.82     3020.28     56.57 o 
   7   8   4      137.23      120.93     38.55 o 
   8   8   4     1646.98     1439.32     62.40 o 
   9   8   4        5.54        9.01     36.33 o 
   1   9   4     3226.84     2897.40     45.65 o 
   2   9   4      237.83      202.30     20.69 o 
   3   9   4     4319.56     4150.07     75.94 o 
   4   9   4       96.80       72.37     29.33 o 
   5   9   4     3263.26     3333.65     72.38 o 
   6   9   4        5.82        3.48     41.80 o 
   7   9   4     2683.13     2731.79    112.06 o 
   8   9   4        2.79       51.09     49.93 o 
   0  10   4     1515.81     1478.67     58.49 o 
   1  10   4      145.97      105.31     29.65 o 
   2  10   4     1285.91     1230.91     51.18 o 
   3  10   4       43.43       30.75     20.27 o 
   4  10   4     1112.69     1102.79    105.38 o 
   5  10   4       20.48       45.29     43.55 o 
   6  10   4      882.55      979.50     82.45 o 
   3  11   4       61.83      146.31     51.67 o 
   4  11   4        5.15       31.35     47.03 o 
   1   1   5    36074.87    37128.37   1479.13 o 
   2   1   5     1831.45     2300.39     17.08 o 
   3   1   5     4842.21     5924.82     36.43 o 
   4   1   5      129.44      109.57      6.37 o 
   5   1   5    11079.85    12255.38     75.99 o 
   6   1   5      429.13      445.56     13.56 o 
   7   1   5     3353.30     3503.19     46.97 o 
   8   1   5      255.31      238.63     21.31 o 
   9   1   5     5656.90     5733.19     68.82 o 
  10   1   5      336.08      341.25     25.56 o 
  11   1   5     1810.92     1851.33     45.58 o 
  12   1   5        3.54       -0.45     27.73 o 
   0   2   5     3884.77     1701.20     38.90 o 
   1   2   5     2493.88     2735.77     21.63 o 
   2   2   5    37704.10    38297.72    241.03 o 
   3   2   5      155.62       92.66      7.12 o 
   4   2   5    14593.46    14087.44     94.54 o 
   5   2   5      206.40      126.88      8.43 o 
   6   2   5    17224.68    17005.67    124.89 o 
   7   2   5      289.48      207.45     17.39 o 
   8   2   5     6181.35     6064.24     64.48 o 
   9   2   5       91.89       53.55     18.33 o 
  10   2   5     6859.13     6563.91     79.18 o 
  11   2   5        7.93      -21.33     21.33 o 
  12   2   5     2346.95     2439.46     60.02 o 
   1   3   5     2674.22     2232.28     16.37 o 
   2   3   5     1789.50     1446.32     14.19 o 
   3   3   5    14369.18    15829.12    103.95 o 
   4   3   5      594.24      664.14     13.57 o 
   5   3   5    16926.81    17280.93    135.91 o 
   6   3   5       57.71       26.42     15.48 o 
   7   3   5     3523.77     3424.57     44.50 o 
   8   3   5     1067.32      960.93     29.28 o 
   9   3   5     3501.85     3177.91     47.18 o 
  10   3   5      274.53      243.77     22.63 o 
  11   3   5     1326.65     1217.16     51.82 o 
  12   3   5        5.83       44.23     28.32 o 
   0   4   5       66.80      137.60      9.29 o 
   1   4   5      167.03       99.50      4.96 o 
   2   4   5      429.62      498.93     10.59 o 
   3   4   5      536.24      637.77     11.38 o 
   4   4   5     3006.26     3340.19     32.56 o 
   5   4   5     1339.79     1522.24     29.76 o 
   6   4   5      539.85      535.42     33.43 o 
   7   4   5        3.82      -13.94     15.38 o 
   8   4   5        6.05       15.13     16.70 o 
   9   4   5        9.54       -5.43     18.16 o 
  10   4   5      215.42      211.97     28.21 o 
  11   4   5       11.63       37.55     30.01 o 
   1   5   5      327.95      404.09     11.14 o 
   2   5   5      105.04      115.47      8.94 o 
   3   5   5     3026.33     3180.91     37.28 o 
   4   5   5       15.00       15.36      7.92 o 
   5   5   5     1652.75     1714.19     32.57 o 
   6   5   5        9.87       28.13     16.33 o 
   7   5   5     1265.59     1267.18     33.96 o 
   8   5   5        0.48      -17.62     17.62 o 
   9   5   5      614.90      620.69     55.80 o 
  10   5   5        6.46       44.68     32.44 o 
  11   5   5       91.00      154.69     33.79 o 
   0   6   5     1584.47     1420.81     27.89 o 
   1   6   5       19.73        2.40      9.30 o 
   2   6   5     6312.57     6309.34     58.47 o 
   3   6   5        8.39       -7.66     15.62 o 
   4   6   5     4797.34     4763.99     45.74 o 
   5   6   5       97.14      159.15     14.09 o 
   6   6   5     8409.20     8196.97     83.90 o 
   7   6   5       34.72       49.23     20.88 o 
   8   6   5     1505.03     1524.99     47.52 o 
   9   6   5        7.40       43.78     26.44 o 
  10   6   5     1194.01     1123.03     79.40 o 
   1   7   5     4861.25     4717.51     54.83 o 
   2   7   5      195.93      278.69     19.84 o 
   3   7   5     5853.07     5754.70     72.18 o 
   4   7   5      124.83      103.82     17.55 o 
   5   7   5     7678.93     7403.58     90.23 o 
   6   7   5       32.18       40.22     18.70 o 
   7   7   5     1831.41     1770.72     45.81 o 
   8   7   5       54.92       34.26     29.97 o 
   9   7   5     3257.80     3149.01     71.35 o 
  10   7   5        3.71       27.46     38.55 o 
   0   8   5     1423.27     1410.64     40.33 o 
   1   8   5       47.18       28.35     13.91 o 
   2   8   5     4654.52     4515.41     63.90 o 
   3   8   5      170.14      164.73     22.86 o 
   4   8   5     1349.55     1369.46     45.90 o 
   5   8   5      752.82      780.84     39.26 o 
   6   8   5     1577.52     1459.34     91.75 o 
   7   8   5      104.80       31.47     57.77 o 
   8   8   5     1008.12     1109.60     56.50 o 
   9   8   5        9.05       40.32     29.28 o 
   1   9   5        9.21       39.60     17.40 o 
   2   9   5       44.97       75.35     17.65 o 
   3   9   5       91.98       69.58     22.54 o 
   4   9   5       14.87      -17.89     21.93 o 
   5   9   5       23.91       31.62     45.87 o 
   6   9   5       28.77       55.74     45.29 o 
   7   9   5       64.79      142.25     50.51 o 
   8   9   5        1.01       58.06     51.09 o 
   0  10   5      476.70      410.39     37.02 o 
   1  10   5       10.28       -5.94     21.96 o 
   2  10   5     2922.40     2878.85     65.19 o 
   3  10   5       26.41       56.16     24.97 o 
   4  10   5      815.30      670.57    171.86 o 
   5  10   5       37.50       63.29     45.87 o 
   6  10   5     1830.06     1952.61    105.09 o 
   1  11   5     3328.16     2929.78    111.48 o 
   2  11   5        5.22       55.74     45.29 o 
   3  11   5     1986.46     1822.55     95.22 o 
   4  11   5        1.35       76.06     48.19 o 
   1   0   6       66.23       -5.49      5.49 o 
   2   0   6     4220.84     5832.23    131.35 o 
   3   0   6     5793.99     6969.06     62.12 o 
   4   0   6    15344.67    16457.69    124.73 o 
   5   0   6      382.46      578.05     19.30 o 
   6   0   6    14926.58    15296.12    148.90 o 
   7   0   6       59.94       46.32     15.89 o 
   8   0   6     5429.32     5483.36     84.02 o 
   9   0   6       10.29       -0.05     24.29 o 
  10   0   6     2179.41     2248.03     71.31 o 
  11   0   6       82.97       89.79     36.29 o 
  12   0   6     2870.72     2625.05     85.62 o 
   2   1   6     4464.93     5772.50     44.48 o 
   3   1   6    11481.23    10561.51     60.39 o 
   4   1   6       14.44       57.17      6.14 o 
   5   1   6     8405.08     8294.65     56.99 o 
   6   1   6      175.36      236.32     12.18 o 
   7   1   6     6943.53     7052.74     62.16 o 
   8   1   6      111.51      132.18     19.48 o 
   9   1   6     2096.17     2184.05     42.47 o 
  10   1   6        2.71       -6.79     20.75 o 
  11   1   6     1779.57     1651.36     45.05 o 
  12   1   6       75.82      111.20     29.71 o 
   0   2   6    16110.86    17107.03    443.01 o 
   1   2   6    16072.51    15635.50    130.66 o 
   2   2   6       10.63        4.93      2.96 o 
   3   2   6        0.38       -4.49      4.49 o 
   4   2   6     2454.34     2433.80     22.69 o 
   5   2   6      167.51      171.96      9.25 o 
   6   2   6      243.59      272.26     14.34 o 
   7   2   6       34.60       61.77     16.04 o 
   8   2   6     1572.26     1582.46     34.31 o 
   9   2   6        0.14      -18.80     18.80 o 
  10   2   6       80.21      114.44     22.54 o 
  11   2   6        8.50        9.38     25.89 o 
  12   2   6       33.33      114.62     29.38 o 
   1   3   6     2772.20     1900.51     16.95 o 
   2   3   6        1.45       -4.29      4.29 o 
   3   3   6     4104.65     3600.53     29.98 o 
   4   3   6     1781.16     1850.89     20.41 o 
   5   3   6     3377.13     3142.99     33.39 o 
   6   3   6       19.36       30.94     12.67 o 
   7   3   6     1408.97     1372.55     30.90 o 
   8   3   6      137.01      110.28     17.74 o 
   9   3   6      640.87      601.99     28.22 o 
  10   3   6       55.09       65.28     19.79 o 
  11   3   6      587.22      600.85     35.05 o 
  12   3   6       50.62       33.43     28.77 o 
   0   4   6    12672.22    13784.41    126.22 o 
   1   4   6      260.30      254.75      6.94 o 
   2   4   6    10990.00    11126.43     67.93 o 
   3   4   6      126.99      206.93      6.95 o 
   4   4   6    15743.07    16636.69    119.93 o 
   5   4   6      139.59      209.07     15.94 o 
   6   4   6     8842.98     8905.61     88.00 o 
   7   4   6        1.56       14.22     16.77 o 
   8   4   6     6928.07     7067.44     72.38 o 
   9   4   6        6.03       -6.61     17.43 o 
  10   4   6     2940.50     2795.42     59.08 o 
  11   4   6        5.85       25.68     30.56 o 
   1   5   6    11577.81    13100.61     84.40 o 
   2   5   6       17.88        2.08      5.02 o 
   3   5   6     8492.39     8173.09     70.48 o 
   4   5   6      185.28      209.26     12.99 o 
   5   5   6     8694.36     8462.23     95.68 o 
   6   5   6        0.34       24.65     18.28 o 
   7   5   6    11281.68    11292.15    125.94 o 
   8   5   6        1.05        7.00     18.91 o 
   9   5   6     2975.42     3019.87     61.38 o 
  10   5   6       14.29        7.46     33.51 o 
  11   5   6     2377.48     2421.32     73.25 o 
   0   6   6     3459.76     3519.52     56.12 o 
   1   6   6      493.90      573.45     20.70 o 
   2   6   6     2427.80     2196.68     29.54 o 
   3   6   6        9.78        4.54     13.96 o 
   4   6   6      680.71      606.99     26.56 o 
   5   6   6      153.73      128.29     18.64 o 
   6   6   6     2187.75     2070.19     37.13 o 
   7   6   6       31.72       13.70     20.13 o 
   8   6   6      953.15      927.42     62.35 o 
   9   6   6       12.73       21.64     25.58 o 
  10   6   6      505.28      607.24     41.20 o 
   1   7   6       99.00      118.67     13.78 o 
   2   7   6       11.90       -1.25     15.30 o 
   3   7   6     1262.11     1163.72     40.43 o 
   4   7   6      141.16      124.45     22.19 o 
   5   7   6      527.42      445.45     32.94 o 
   6   7   6       80.08       54.31     19.37 o 
   7   7   6      837.54      842.22     36.20 o 
   8   7   6        7.50       51.64     28.73 o 
   9   7   6      105.13      174.32     31.34 o 
  10   7   6       34.65       51.91     30.45 o 
   0   8   6     3916.81     4067.13     85.57 o 
   1   8   6        0.20        0.42     15.46 o 
   2   8   6     3497.04     3531.26     56.74 o 
   3   8   6        0.74      -18.87     18.87 o 
   4   8   6     3931.15     3598.34     70.01 o 
   5   8   6        1.28      -16.21     21.89 o 
   6   8   6     3249.33     3044.34     68.77 o 
   7   8   6       52.74        1.78     59.22 o 
   8   8   6     2077.05     2178.47    105.09 o 
   9   8   6       95.68      166.63     39.76 o 
   1   9   6     3642.58     3845.41     61.84 o 
   2   9   6       42.01       14.61     20.09 o 
   3   9   6     3833.88     3796.97     73.13 o 
   4   9   6      108.64       82.92     24.65 o 
   5   9   6     2557.33     2432.82     75.79 o 
   6   9   6        0.08       60.96     44.71 o 
   7   9   6     2334.81     2426.97    110.90 o 
   8   9   6       41.93       75.48     51.67 o 
   0  10   6     1393.67     1335.92     57.22 o 
   1  10   6       13.58      -13.89     17.90 o 
   2  10   6     1222.75     1231.58     59.22 o 
   3  10   6       40.83       69.19     24.05 o 
   4  10   6     1003.51     1157.17     84.77 o 
   5  10   6       46.37      -20.90     45.29 o 
   6  10   6      832.40      998.66     88.83 o 
   1  11   6       47.43       75.98     33.60 o 
   2  11   6       60.08       40.06     47.03 o 
   3  11   6        5.17       14.52     46.45 o 
   4  11   6       39.78       43.55     47.03 o 
   1   1   7     8538.29     9260.80     65.36 o 
   2   1   7      196.21       95.30      4.83 o 
   3   1   7     8841.44     8302.85     49.05 o 
   4   1   7      332.92      564.47     11.40 o 
   5   1   7    12558.37    13169.88     80.80 o 
   6   1   7      926.04      910.50     19.15 o 
   7   1   7     3110.64     3165.53     37.53 o 
   8   1   7       27.80       44.24     18.82 o 
   9   1   7     4241.36     4201.82     58.16 o 
  10   1   7      186.97      227.10     23.50 o 
  11   1   7      646.50      608.39     35.40 o 
  12   1   7       19.67       54.19     28.67 o 
   0   2   7    10781.00    12255.82    135.01 o 
   1   2   7     2052.80     1907.88     18.16 o 
   2   2   7    31954.65    32204.79    191.87 o 
   3   2   7      357.66      408.25     10.03 o 
   4   2   7    18398.47    17345.03    108.31 o 
   5   2   7       11.54       21.13      8.24 o 
   6   2   7    10812.67    11491.63     83.48 o 
   7   2   7       44.47       56.46     13.44 o 
   8   2   7     6685.82     6983.07     75.89 o 
   9   2   7      286.27      254.10     22.51 o 
  10   2   7     4259.28     3878.91     58.73 o 
  11   2   7        2.06        8.53     26.55 o 
  12   2   7     2381.23     2194.56     57.48 o 
   1   3   7     5910.52     6655.62     41.79 o 
   2   3   7      221.70      280.08      8.02 o 
   3   3   7    16083.09    15564.16     91.95 o 
   4   3   7     2090.29     2503.16     27.55 o 
   5   3   7     6540.76     6444.05     55.00 o 
   6   3   7        5.29        6.32     12.43 o 
   7   3   7     3631.53     3790.65     47.12 o 
   8   3   7     1744.74     1625.01     34.60 o 
   9   3   7     3819.53     4005.79     53.80 o 
  10   3   7      170.04      141.48     22.67 o 
  11   3   7     2503.14     2321.04     55.60 o 
  12   3   7       69.94      112.71     35.39 o 
   0   4   7      116.60      185.92      9.24 o 
   1   4   7      662.51      638.59      9.68 o 
   2   4   7      100.35       69.41      5.45 o 
   3   4   7      675.78      632.40     11.26 o 
   4   4   7     2596.67     2671.51     32.78 o 
   5   4   7       38.03       39.61     12.18 o 
   6   4   7       63.73       98.98     16.91 o 
   7   4   7        0.83       16.99     16.65 o 
   8   4   7      312.78      360.96     29.92 o 
   9   4   7        6.42        4.72     20.32 o 
  10   4   7      380.96      400.18     34.11 o 
  11   4   7        4.30       29.33     31.64 o 
   1   5   7     1582.63     1810.58     18.13 o 
   2   5   7      730.52      839.80     12.72 o 
   3   5   7      770.01      705.52     18.43 o 
   4   5   7       64.22       58.04     11.51 o 
   5   5   7      867.04      799.90     24.18 o 
   6   5   7      129.52      135.87     19.66 o 
   7   5   7     1004.17     1142.13     38.80 o 
   8   5   7        3.45       28.40     18.89 o 
   9   5   7      521.44      654.85     50.46 o 
  10   5   7        0.68       37.49     28.30 o 
  11   5   7      301.21      332.02     37.34 o 
   0   6   7     2916.87     3342.04     53.33 o 
   1   6   7        1.18        4.55      8.56 o 
   2   6   7     5916.45     6060.31     73.33 o 
   3   6   7     1393.75     1323.36     23.41 o 
   4   6   7     4937.26     4323.94     49.98 o 
   5   6   7       33.40       14.16     12.44 o 
   6   6   7     4837.83     4621.04     67.08 o 
   7   6   7        2.13       -9.57     19.25 o 
   8   6   7     2255.28     2464.83     65.65 o 
   9   6   7      154.50      181.32     29.87 o 
  10   6   7     1914.00     1940.58     61.91 o 
   1   7   7     4958.02     5124.50     66.98 o 
   2   7   7      492.44      424.35     34.36 o 
   3   7   7     6289.11     6140.28     91.22 o 
   4   7   7      129.10      144.73     24.40 o 
   5   7   7     7773.75     7188.47    102.69 o 
   6   7   7        8.03      -19.24     22.13 o 
   7   7   7     2127.41     2058.59     48.60 o 
   8   7   7        0.92       40.11     28.25 o 
   9   7   7     2728.07     2883.95     68.40 o 
   0   8   7      429.52      451.15     66.77 o 
   1   8   7     1015.43     1001.52     33.69 o 
   2   8   7     4606.91     4773.77     67.13 o 
   3   8   7       31.95        7.75     20.41 o 
   4   8   7     1362.91     1382.63     84.21 o 
   5   8   7      194.10      225.19     38.16 o 
   6   8   7     1877.42     1773.16     77.59 o 
   7   8   7       15.37       28.45     41.22 o 
   8   8   7      715.54      737.38     73.74 o 
   9   8   7       51.91      101.24     38.84 o 
   1   9   7        6.61       32.12     19.86 o 
   2   9   7      100.23       71.90     28.70 o 
   3   9   7        2.28       16.35     27.06 o 
   4   9   7        9.86      -22.20     22.20 o 
   5   9   7       61.60       32.04     82.45 o 
   6   9   7       21.69       20.32     42.38 o 
   7   9   7       24.42       97.54     50.51 o 
   0  10   7      728.67      867.30     53.67 o 
   1  10   7        0.73       -7.99     18.57 o 
   2  10   7     1914.46     1952.15     67.10 o 
   3  10   7       89.63      120.77     45.29 o 
   4  10   7     1253.96     1087.49     81.87 o 
   5  10   7       66.44       31.93     46.45 o 
   6  10   7     1782.35     1770.29     99.87 o 
   1  11   7     2876.16     2768.14     80.47 o 
   2  11   7        1.91      -22.06     42.97 o 
   3  11   7     1926.20     1984.54    102.77 o 
   0   0   8    34614.00    37914.38    378.62 o 
   1   0   8     8116.19     7582.01     78.78 o 
   2   0   8    21216.57    18364.77    149.82 o 
   3   0   8     1316.14     1202.60     19.26 o 
   4   0   8    24736.34    22821.67    183.02 o 
   5   0   8       68.29       21.82      8.99 o 
   6   0   8     8060.02     8294.85     91.13 o 
   7   0   8        0.02       -5.57     14.00 o 
   8   0   8     6926.17     6824.03     96.80 o 
   9   0   8        3.80       23.68     30.27 o 
  10   0   8     2808.69     2680.81     78.51 o 
  11   0   8        6.73       38.78     36.20 o 
  12   0   8     2947.70     2744.57    101.03 o 
   1   1   8    11229.48    14113.79     91.46 o 
   2   1   8     6756.63     6207.02     41.44 o 
   3   1   8    10981.87    11273.92     64.84 o 
   4   1   8      354.37      246.31      7.93 o 
   5   1   8     6284.76     6273.63     46.25 o 
   6   1   8      344.02      337.82     13.28 o 
   7   1   8     7191.29     7701.44     61.72 o 
   8   1   8      148.73      132.42     15.55 o 
   9   1   8     1436.10     1544.52     38.84 o 
  10   1   8        5.39        8.96     23.18 o 
  11   1   8     2271.24     2196.66     54.03 o 
  12   1   8       63.97       69.36     29.35 o 
   0   2   8     1102.46     1840.24     22.78 o 
   1   2   8       41.57       93.41      6.31 o 
   2   2   8      458.32      297.94      9.12 o 
   3   2   8     1031.39     1157.74     13.03 o 
   4   2   8      665.31      664.37     12.87 o 
   5   2   8      936.93     1020.30     18.90 o 
   6   2   8       34.09       42.40     11.65 o 
   7   2   8      574.78      575.44     21.90 o 
   8   2   8      841.91      908.96     31.62 o 
   9   2   8        4.23       10.38     19.50 o 
  10   2   8       79.50      115.61     22.39 o 
  11   2   8        7.66       43.30     25.52 o 
  12   2   8       14.53       93.60     32.72 o 
   1   3   8     2129.79     3034.37     24.18 o 
   2   3   8       91.82      157.13      6.60 o 
   3   3   8     5222.90     5711.26     36.78 o 
   4   3   8      421.94      412.43     12.79 o 
   5   3   8     4416.32     4765.94     44.70 o 
   6   3   8        4.12       14.10     12.57 o 
   7   3   8     1526.17     1677.30     29.75 o 
   8   3   8      345.42      420.26     28.75 o 
   9   3   8      689.08      715.27     43.32 o 
  10   3   8       61.14       19.88     29.83 o 
  11   3   8      794.45      852.29     65.02 o 
   0   4   8    20514.50    21812.61    177.69 o 
   1   4   8       13.34        1.60      4.39 o 
   2   4   8     3839.75     3363.12     26.40 o 
   3   4   8     1243.04     1001.12     13.35 o 
   4   4   8    15651.28    15444.37    123.58 o 
   5   4   8       77.13       40.75     13.50 o 
   6   4   8     5420.23     5286.56     62.83 o 
   7   4   8       55.24       31.51     19.58 o 
   8   4   8     6068.29     6167.19     74.74 o 
   9   4   8        0.40       10.00     20.12 o 
  10   4   8     1989.40     1868.75     50.98 o 
  11   4   8       12.66       52.54     32.48 o 
   1   5   8    12241.64    12428.93     76.31 o 
   2   5   8     1060.34      940.00     16.24 o 
   3   5   8     8018.05     7682.96     67.96 o 
   4   5   8       19.17       36.32     10.93 o 
   5   5   8     3103.88     2880.25     37.62 o 
   6   5   8       14.29       -7.38     17.09 o 
   7   5   8     7948.13     7918.42     97.32 o 
   8   5   8        0.11       -1.42     20.17 o 
   9   5   8     2509.28     2487.00     63.48 o 
  10   5   8       38.14      115.33     31.43 o 
  11   5   8     2696.43     2755.47     75.65 o 
   0   6   8     4267.13     4489.82     64.75 o 
   1   6   8      349.44      360.94     21.94 o 
   2   6   8     2137.70     2428.67     44.27 o 
   3   6   8       79.54       74.97     13.70 o 
   4   6   8      335.63      378.26     19.74 o 
   5   6   8      762.50      697.39     23.42 o 
   6   6   8      951.81      956.46     35.23 o 
   7   6   8       88.92       75.55     21.31 o 
   8   6   8     1315.45     1359.37     44.73 o 
   9   6   8       16.92       52.58     27.26 o 
  10   6   8      682.68      784.09     47.41 o 
   1   7   8      183.83      199.53     18.86 o 
   2   7   8        8.26       19.32     16.48 o 
   3   7   8      687.32      679.17     35.32 o 
   4   7   8       73.30       80.59     21.11 o 
   5   7   8       90.66      116.00     33.36 o 
   6   7   8        3.94      -14.81     22.83 o 
   7   7   8      294.77      273.73     30.36 o 
   8   7   8        3.95       12.77     42.38 o 
   9   7   8       83.26       74.53     37.43 o 
   0   8   8     7037.54     7217.68    127.89 o 
   1   8   8       10.15        7.90     20.10 o 
   2   8   8     2065.63     2038.62     50.61 o 
   3   8   8       62.62       33.19     21.15 o 
   4   8   8     2519.98     2439.98     59.28 o 
   5   8   8       10.27       -8.98     22.54 o 
   6   8   8     1256.65     1106.88    135.28 o 
   7   8   8        0.30       13.35     44.13 o 
   8   8   8     2452.75     2576.77    114.38 o 
   1   9   8     4374.95     4455.95     68.58 o 
   2   9   8       32.53        5.24     27.11 o 
   3   9   8     3462.44     3315.03     85.92 o 
   4   9   8       85.53       62.13     44.13 o 
   5   9   8     2140.49     2038.20     87.67 o 
   6   9   8        1.12       22.06     45.87 o 
   7   9   8     2603.02     2420.58    110.90 o 
   0  10   8     2037.19     2092.54     96.38 o 
   1  10   8        0.05        9.26     29.35 o 
   2  10   8      922.59      977.76     81.87 o 
   3  10   8       17.66       49.93     44.71 o 
   4  10   8     1972.70     2018.80    100.45 o 
   5  10   8       36.47      143.41     51.67 o 
   6  10   8     1107.92     1218.13     91.74 o 
   1  11   8        1.53       47.53     33.25 o 
   2  11   8       10.19        5.81     45.29 o 
   3  11   8      120.56      202.63     58.06 o 
   1   1   9    10526.46     8706.08     53.01 o 
   2   1   9     3299.72     3191.22     23.54 o 
   3   1   9     6601.62     6162.09     40.70 o 
   4   1   9       85.60       31.26      6.29 o 
   5   1   9     5254.52     5080.59     39.71 o 
   6   1   9       33.75       -2.38      9.77 o 
   7   1   9     1425.48     1376.51     25.87 o 
   8   1   9      842.74      883.81     27.32 o 
   9   1   9     2841.88     2636.72     45.91 o 
  10   1   9       36.78       74.01     23.94 o 
  11   1   9      586.78      603.78     35.05 o 
  12   1   9       38.71       44.61     41.73 o 
   0   2   9    18390.45    19624.84    178.39 o 
   1   2   9      370.69      183.23      7.58 o 
   2   2   9    16313.80    17537.90    114.71 o 
   3   2   9      931.98      715.05     13.09 o 
   4   2   9     7475.74     7988.19     54.96 o 
   5   2   9       88.05      179.57     11.25 o 
   6   2   9     7514.08     7854.27     70.45 o 
   7   2   9      369.51      319.61     17.93 o 
   8   2   9     5262.56     5255.35     57.72 o 
   9   2   9      250.71      330.28     23.88 o 
  10   2   9     3698.06     3560.80     56.58 o 
  11   2   9       15.32       24.46     25.23 o 
  12   2   9     2594.73     2583.59     73.35 o 
   1   3   9    14319.27    14588.90     90.63 o 
   2   3   9     2066.41     2964.33     23.87 o 
   3   3   9     9728.47    10969.42     64.36 o 
   4   3   9     1258.88     1360.64     21.16 o 
   5   3   9     5791.70     6214.64     54.52 o 
   6   3   9      262.69      380.59     26.48 o 
   7   3   9     4120.26     4037.55     48.56 o 
   8   3   9      168.96      166.63     22.82 o 
   9   3   9     3979.06     3803.50     64.43 o 
  10   3   9       14.17       -8.09     26.57 o 
  11   3   9     3098.81     3019.57     73.32 o 
   0   4   9     2232.29     2102.93     26.78 o 
   1   4   9      173.41      169.01      6.36 o 
   2   4   9     2369.02     2274.11     20.92 o 
   3   4   9     1250.66     1413.33     19.40 o 
   4   4   9     1990.19     1965.46     29.06 o 
   5   4   9      105.61      100.36     14.34 o 
   6   4   9     1054.20     1070.23     30.11 o 
   7   4   9      369.15      408.88     39.84 o 
   8   4   9      318.99      330.70     24.08 o 
   9   4   9        5.16       15.40     20.18 o 
  10   4   9      450.19      486.58     46.60 o 
  11   4   9       38.92       60.04     42.51 o 
   1   5   9     3984.22     3840.32     31.45 o 
   2   5   9      306.54      198.49     13.44 o 
   3   5   9      447.77      419.09     15.48 o 
   4   5   9       97.92       86.02     12.09 o 
   5   5   9      362.17      347.32     16.85 o 
   6   5   9      200.14      148.68     20.14 o 
   7   5   9      868.89      799.86     34.09 o 
   8   5   9       25.34        0.88     20.53 o 
   9   5   9      522.88      620.35     58.34 o 
  10   5   9       13.49       41.17     30.55 o 
   0   6   9    10116.98     9970.77    148.82 o 
   1   6   9       53.72       90.81      8.33 o 
   2   6   9     6548.37     6644.65     60.48 o 
   3   6   9        0.28      -10.18     10.18 o 
   4   6   9     7945.02     8115.48     82.78 o 
   5   6   9       38.60       41.77     14.58 o 
   6   6   9     2375.44     2384.03     59.05 o 
   7   6   9       63.37       54.10     21.34 o 
   8   6   9     3478.48     3395.49     62.75 o 
   9   6   9        6.58       34.11     27.12 o 
  10   6   9     2256.41     2403.36     67.69 o 
   1   7   9     5584.89     5549.38     87.83 o 
   2   7   9       99.70       96.22     18.20 o 
   3   7   9     5940.18     6104.51     92.10 o 
   4   7   9      102.80      121.19     23.13 o 
   5   7   9     6384.27     6293.31     98.90 o 
   6   7   9      114.33       91.99     30.17 o 
   7   7   9     2768.06     2702.92     82.29 o 
   8   7   9        4.19       34.26     46.45 o 
   9   7   9     2188.46     2263.54     79.49 o 
   0   8   9      846.01      986.01     49.46 o 
   1   8   9      932.52      931.26     39.95 o 
   2   8   9     1583.07     1759.81     49.31 o 
   3   8   9       49.78       65.16     27.60 o 
   4   8   9     1735.55     1565.20     51.52 o 
   5   8   9       91.51       66.17     25.31 o 
   6   8   9     1052.43      955.58    135.57 o 
   7   8   9       51.25       45.87     43.55 o 
   8   8   9      655.47      653.19     72.58 o 
   1   9   9       12.54       10.07     20.28 o 
   2   9   9       11.02      -20.32     38.03 o 
   3   9   9       80.23       86.22     30.12 o 
   4   9   9        1.21        9.29     41.22 o 
   5   9   9      123.90      157.93     48.19 o 
   6   9   9        5.87       24.39     47.03 o 
   7   9   9        2.84       92.90     49.93 o 
   0  10   9      897.98      884.28     76.64 o 
   1  10   9        1.42      -23.24     29.55 o 
   2  10   9     1704.24     1744.75     93.48 o 
   3  10   9       57.63       54.00     46.45 o 
   4  10   9      943.69     1070.07     91.16 o 
   5  10   9       25.25       13.93     47.03 o 
   1  11   9     2181.24     2225.31     76.61 o 
   2  11   9        1.10       11.03     47.03 o 
   3  11   9     1464.04     1461.41    101.03 o 
   0   0  10    31417.59    28996.37    294.14 o 
   1   0  10       38.70       79.59      9.11 o 
   2   0  10    25547.88    28901.18    232.74 o 
   3   0  10      546.91      438.75     14.40 o 
   4   0  10    14484.55    18249.73    153.03 o 
   5   0  10      345.55      304.73     14.67 o 
   6   0  10     5750.44     5325.10     65.18 o 
   7   0  10       51.78       26.69     15.60 o 
   8   0  10     7968.12     7259.42     98.73 o 
   9   0  10        8.33       22.35     38.03 o 
  10   0  10     5666.15     6051.20    117.29 o 
  11   0  10       94.89       82.57     50.51 o 
  12   0  10     2782.55     2950.99     90.18 o 
   1   1  10    21654.15    20311.93    122.14 o 
   2   1  10     1149.09     1267.21     13.62 o 
   3   1  10     4862.75     5588.79     37.98 o 
   4   1  10       15.82       30.96      6.63 o 
   5   1  10     5331.19     5464.81     42.23 o 
   6   1  10      324.47      288.00     12.78 o 
   7   1  10     5562.62     5334.68     51.29 o 
   8   1  10      281.71      215.83     16.99 o 
   9   1  10     1645.74     1629.52     42.67 o 
  10   1  10        9.64       31.88     23.16 o 
  11   1  10     2719.20     2735.04     58.75 o 
  12   1  10       66.34      111.64     28.94 o 
   0   2  10        0.84       -8.80      8.80 o 
   1   2  10      150.61      213.43      7.84 o 
   2   2  10      157.43      159.82      7.65 o 
   3   2  10       90.11       55.36      6.54 o 
   4   2  10       23.40       12.41      7.83 o 
   5   2  10      878.58      957.14     24.09 o 
   6   2  10      220.47      229.73     22.39 o 
   7   2  10      677.25      686.01     28.56 o 
   8   2  10       14.85       21.36     14.21 o 
   9   2  10       18.26       30.91     19.48 o 
  10   2  10       32.41       34.69     27.83 o 
  11   2  10       77.59      105.50     32.36 o 
   1   3  10     6647.29     6340.53     44.23 o 
   2   3  10      375.32      449.48     11.07 o 
   3   3  10     6791.28     7077.72     63.30 o 
   4   3  10      149.26      156.45     10.91 o 
   5   3  10     1452.40     1532.54     28.44 o 
   6   3  10      147.55      132.27     16.24 o 
   7   3  10     1925.05     1771.52     39.91 o 
   8   3  10      114.91      131.12     18.29 o 
   9   3  10     1170.85     1119.03     41.72 o 
  10   3  10        3.23      -24.72     24.72 o 
  11   3  10     1466.87     1637.40     60.45 o 
   0   4  10    32028.96    32199.38    259.48 o 
   1   4  10     1310.34     1346.51     16.37 o 
   2   4  10     3488.37     3435.12     29.43 o 
   3   4  10        8.77       11.87      7.83 o 
   4   4  10    10242.17    11344.90     95.51 o 
   5   4  10      185.59      204.98     21.31 o 
   6   4  10     3600.32     3702.40     51.40 o 
   7   4  10      569.46      540.07     39.72 o 
   8   4  10     4312.32     3969.98     58.55 o 
   9   4  10      137.30       86.42     23.73 o 
  10   4  10     1962.73     1920.95     59.38 o 
  11   4  10       17.09       31.40     32.31 o 
   1   5  10     7012.01     7006.96     53.87 o 
   2   5  10      488.83      434.93     18.16 o 
   3   5  10     7018.79     7376.25     74.88 o 
   4   5  10       16.54       -2.38     11.83 o 
   5   5  10     2029.15     2213.02     33.96 o 
   6   5  10      457.24      411.55     22.10 o 
   7   5  10     4980.98     4718.16     69.89 o 
   8   5  10       81.10      106.08     23.16 o 
   9   5  10     1799.06     1746.18     82.21 o 
  10   5  10       24.40       77.32     31.36 o 
   0   6  10     3104.76     3061.16     46.61 o 
   1   6  10      249.51      209.92     10.71 o 
   2   6  10      776.64      713.36     18.11 o 
   3   6  10       48.61       51.87     11.70 o 
   4   6  10     1119.22     1098.03     27.76 o 
   5   6  10      478.61      443.90     21.01 o 
   6   6  10      778.15      803.80     42.47 o 
   7   6  10       68.21       62.15     25.24 o 
   8   6  10     1052.91      975.94     49.84 o 
   9   6  10       61.29      116.34     29.45 o 
  10   6  10      479.72      504.69     40.62 o 
   1   7  10      103.80       85.43     13.24 o 
   2   7  10       28.96       18.06     15.44 o 
   3   7  10      267.48      339.59     25.98 o 
   4   7  10       27.72       24.53     17.77 o 
   5   7  10        2.33       10.84     22.49 o 
   6   7  10       14.58       28.86     24.28 o 
   7   7  10       29.71       37.41     32.48 o 
   8   7  10        0.09       53.42     47.03 o 
   9   7  10      107.49      136.04     39.60 o 
   0   8  10     5246.73     4785.89     99.28 o 
   1   8  10      130.95      125.27     23.79 o 
   2   8  10     1855.81     1949.00     78.99 o 
   3   8  10        3.62       -7.28     26.12 o 
   4   8  10     2063.33     2258.12     71.68 o 
   5   8  10       12.71      -22.86     22.86 o 
   6   8  10      803.05      775.58     57.48 o 
   7   8  10       13.44       37.16     45.87 o 
   8   8  10     1939.37     1977.57    105.09 o 
   1   9  10     4380.47     4301.42     69.25 o 
   2   9  10       32.89       54.25     32.80 o 
   3   9  10     3497.83     3598.65    122.51 o 
   4   9  10       18.97       31.35     42.97 o 
   5   9  10     2235.73     2386.91    106.25 o 
   6   9  10        0.13       20.32     46.45 o 
   7   9  10     2683.97     2806.11    121.35 o 
   0  10  10     2575.32     2521.61    108.57 o 
   1  10  10       17.46       36.57     32.21 o 
   2  10  10      997.04     1058.46     81.87 o 
   3  10  10       19.38       40.06     47.61 o 
   4  10  10     2070.02     2011.25    102.77 o 
   5  10  10        0.22        6.39     48.19 o 
   1  11  10        3.77      -10.08     34.13 o 
   2  11  10        2.55       18.58     49.35 o 
   1   1  11     5503.84     7158.50     51.59 o 
   2   1  11      566.98     1192.30     14.31 o 
   3   1  11     2787.32     3505.17     27.15 o 
   4   1  11      121.39      189.63      9.38 o 
   5   1  11      322.34      397.49     15.22 o 
   6   1  11        1.87        6.35     11.06 o 
   7   1  11      891.30      905.93     23.54 o 
   8   1  11      167.17      164.68     17.84 o 
   9   1  11     3741.85     3972.31     72.82 o 
  10   1  11       62.60       93.01     28.27 o 
  11   1  11     1111.64     1262.94     45.61 o 
   0   2  11    23369.13    21916.44    200.34 o 
   1   2  11      481.68      360.60     10.01 o 
   2   2  11    20055.07    20214.56    124.46 o 
   3   2  11       11.57       -4.33      6.32 o 
   4   2  11     3207.58     3147.12     30.48 o 
   5   2  11       61.07       16.40      9.81 o 
   6   2  11     5588.99     5513.21     55.09 o 
   7   2  11      127.31      141.94     15.27 o 
   8   2  11     4276.19     4019.34     49.64 o 
   9   2  11        0.04       -1.15     18.64 o 
  10   2  11     4036.46     4056.38     79.19 o 
  11   2  11       43.54       45.24     43.53 o 
   1   3  11    13400.10    13066.12     82.84 o 
   2   3  11     4727.96     4939.71     37.52 o 
   3   3  11    10422.00    11252.84     85.03 o 
   4   3  11      952.06      998.75     20.17 o 
   5   3  11     9377.65    10073.94     96.04 o 
   6   3  11       62.40       32.40     16.37 o 
   7   3  11     3396.94     3113.86     52.34 o 
   8   3  11       22.16       10.97     17.64 o 
   9   3  11     3682.94     3380.00     68.55 o 
  10   3  11       38.59       30.56     28.74 o 
  11   3  11     1767.13     1616.02     60.43 o 
   0   4  11      222.14      233.38     13.04 o 
   1   4  11      173.87      211.71     11.18 o 
   2   4  11     1976.40     2106.68     26.35 o 
   3   4  11      112.56      154.55      9.84 o 
   4   4  11     2028.89     2305.12     32.45 o 
   5   4  11      180.33      186.63     14.84 o 
   6   4  11     2061.65     2206.25     39.94 o 
   7   4  11      104.11       84.46     17.43 o 
   8   4  11      362.25      382.11     43.55 o 
   9   4  11       84.01       68.45     23.62 o 
  10   4  11      179.12      212.20     47.56 o 
  11   4  11       52.76       83.85     33.56 o 
   1   5  11     3345.35     3439.22     34.74 o 
   2   5  11        0.85       16.09      7.94 o 
   3   5  11      234.63      317.95     20.59 o 
   4   5  11       14.08       37.58     13.06 o 
   5   5  11      896.46      992.77     34.61 o 
   6   5  11       83.25       90.64     16.92 o 
   7   5  11      849.56      838.43     39.08 o 
   8   5  11      115.68       88.86     22.71 o 
   9   5  11      335.05      352.10     29.56 o 
  10   5  11        6.67       18.02     30.45 o 
   0   6  11     4018.85     3830.09     55.53 o 
   1   6  11      292.79      267.46     19.75 o 
   2   6  11     9286.33     9282.39     90.78 o 
   3   6  11      808.17      767.23     24.05 o 
   4   6  11     6736.03     6943.51     79.83 o 
   5   6  11      403.02      372.27     23.41 o 
   6   6  11     3303.07     3326.54     68.88 o 
   7   6  11        0.02       -2.14     24.30 o 
   8   6  11     2727.26     2322.03     79.30 o 
   9   6  11        0.09       37.22     43.55 o 
  10   6  11     2355.17     2289.70     83.90 o 
   1   7  11     6613.02     6338.35     71.18 o 
   2   7  11        0.01       -7.95      7.95 o 
   3   7  11     5302.17     5210.89     84.85 o 
   4   7  11       36.45       12.90     21.87 o 
   5   7  11     4710.40     4581.29     82.68 o 
   6   7  11       48.55       38.96     24.31 o 
   7   7  11     2624.58     2509.00    131.80 o 
   8   7  11        0.49       64.45     48.19 o 
   9   7  11     2170.35     2105.89    107.99 o 
   0   8  11     1140.52     1215.97     54.59 o 
   1   8  11      259.85      367.30     46.86 o 
   2   8  11     1104.75     1238.34     45.41 o 
   3   8  11       10.17      -10.45     26.01 o 
   4   8  11     1071.36     1170.15     57.96 o 
   5   8  11      176.46      189.28     50.51 o 
   6   8  11      566.84      550.07    133.54 o 
   7   8  11       74.32       79.54     49.93 o 
   8   8  11      605.12      721.12     76.06 o 
   1   9  11       70.39      107.91     23.05 o 
   2   9  11       10.13       -1.27     27.94 o 
   3   9  11      218.24      316.44     51.67 o 
   4   9  11       35.12        9.29     42.97 o 
   5   9  11       58.36      139.35     52.26 o 
   6   9  11       17.31      -34.84     45.87 o 
   0  10  11     1330.28     1213.48     87.09 o 
   1  10  11       19.46       -3.82     41.51 o 
   2  10  11     1398.23     1387.67     88.25 o 
   3  10  11       28.01        5.23     49.93 o 
   4  10  11      476.15      580.61     70.84 o 
   5  10  11       60.84       72.58     54.00 o 
   1  11  11     1680.43     1647.30     72.00 o 
   0   0  12     8202.85    11141.97    123.12 o 
   1   0  12      677.56      515.34     26.80 o 
   2   0  12    15413.89    15611.26    160.65 o 
   3   0  12      639.93      692.97     17.92 o 
   4   0  12    21520.49    21893.66    204.58 o 
   5   0  12      292.42      411.77     19.69 o 
   6   0  12     4180.68     4245.57     56.76 o 
   7   0  12     1176.21     1046.49     36.74 o 
   8   0  12     8074.70     8226.69    152.60 o 
   9   0  12       59.05      135.04     33.06 o 
  10   0  12     4766.31     4662.36    101.43 o 
  11   0  12      319.10      354.34     84.77 o 
   1   1  12    11956.67    13220.08     88.72 o 
   2   1  12        3.25        7.10      5.11 o 
   3   1  12     6026.83     5703.90     39.95 o 
   4   1  12      531.37      553.69     18.41 o 
   5   1  12     4451.41     4435.96     39.85 o 
   6   1  12       84.50      122.14     13.13 o 
   7   1  12     5253.92     5342.19     56.12 o 
   8   1  12      405.91      414.06     23.74 o 
   9   1  12     1636.22     1638.44     38.53 o 
  10   1  12        3.06       20.13     22.69 o 
  11   1  12     2093.04     2053.97     63.98 o 
   0   2  12      382.60      321.83     22.04 o 
   1   2  12       30.59       39.38      6.11 o 
   2   2  12      547.30      535.73     11.51 o 
   3   2  12      499.14      519.19     13.75 o 
   4   2  12       16.61       11.77      9.39 o 
   5   2  12        4.95        3.95     10.04 o 
   6   2  12        2.19        0.77     13.52 o 
   7   2  12      540.70      639.62     25.76 o 
   8   2  12        8.89        6.96     18.72 o 
   9   2  12       15.58       37.04     19.58 o 
  10   2  12      156.09      153.40     30.63 o 
  11   2  12      118.78      126.28     33.50 o 
   1   3  12     3240.24     3633.11     33.07 o 
   2   3  12     2226.01     2479.53     27.79 o 
   3   3  12     4591.85     4613.90     42.71 o 
   4   3  12      110.76      118.34     11.10 o 
   5   3  12     1996.05     1984.18     31.44 o 
   6   3  12      156.10      152.98     18.56 o 
   7   3  12     2124.56     2149.43     44.46 o 
   8   3  12       20.00       38.64     17.65 o 
   9   3  12     1084.14     1107.57     42.24 o 
  10   3  12       28.27       23.77     40.79 o 
  11   3  12     1110.71     1233.93    114.57 o 
   0   4  12    17787.92    18413.77    200.79 o 
   1   4  12     1209.48     1416.36     23.96 o 
   2   4  12     8404.38     8690.90     70.16 o 
   3   4  12      827.57      770.95     19.40 o 
   4   4  12     3426.91     3429.16     41.04 o 
   5   4  12       90.35       66.66     12.41 o 
   6   4  12     5255.30     5136.68     62.79 o 
   7   4  12      266.97      301.12     32.52 o 
   8   4  12     2647.16     2704.17     53.43 o 
   9   4  12      273.75      285.40     27.70 o 
  10   4  12     2654.66     2630.79     68.03 o 
   1   5  12     7306.89     6936.62     58.83 o 
   2   5  12      520.53      593.02     16.23 o 
   3   5  12     7323.92     7712.93     70.62 o 
   4   5  12       41.26       43.88     13.42 o 
   5   5  12     2157.95     2192.42     57.65 o 
   6   5  12      648.66      772.37     32.81 o 
   7   5  12     2298.09     2209.86     50.34 o 
   8   5  12      214.65      144.69     24.42 o 
   9   5  12     2652.27     2747.53     66.13 o 
  10   5  12        1.00       56.05     30.74 o 
   0   6  12      986.70      857.03     27.16 o 
   1   6  12      688.67      650.38     17.20 o 
   2   6  12     1181.40     1224.66     31.64 o 
   3   6  12       61.09       87.88     13.19 o 
   4   6  12     1697.99     1752.54     34.27 o 
   5   6  12      339.96      328.09     22.97 o 
   6   6  12      634.06      555.54     29.55 o 
   7   6  12        0.99       -9.52     28.66 o 
   8   6  12      820.56      810.01     54.60 o 
   9   6  12       51.77      124.63     38.27 o 
   1   7  12      402.36      396.55     14.30 o 
   2   7  12        0.47       -6.14      9.66 o 
   3   7  12      179.49      155.03     22.03 o 
   4   7  12        1.45       -2.74     18.73 o 
   5   7  12        0.78        1.56     28.15 o 
   6   7  12        0.24      -22.95     22.95 o 
   7   7  12        9.35      -13.00     31.90 o 
   8   7  12        0.59       98.12     51.67 o 
   0   8  12     3315.48     3280.67     96.80 o 
   1   8  12       51.96       53.65     17.38 o 
   2   8  12     2281.97     2342.12     58.21 o 
   3   8  12       14.08      -28.16     28.16 o 
   4   8  12     1839.92     1929.33     68.92 o 
   5   8  12        1.63      -20.90     39.48 o 
   6   8  12     1242.15     1298.25     87.09 o 
   7   8  12       35.71       69.09     49.35 o 
   1   9  12     3202.43     3130.99     69.97 o 
   2   9  12        2.79       27.87     41.80 o 
   3   9  12     3249.01     3198.61    118.45 o 
   4   9  12        0.03      -40.64     40.64 o 
   5   9  12     2385.87     2595.93    112.06 o 
   6   9  12        1.57       10.45     49.93 o 
   0  10  12     1774.39     1662.88     97.54 o 
   1  10  12       11.14      -17.04     33.25 o 
   2  10  12     1200.02     1132.20     85.93 o 
   3  10  12       38.67      -23.81     48.19 o 
   4  10  12     1185.36     1296.51     92.90 o 
   1   1  13     3823.31     3703.09     32.49 o 
   2   1  13        0.60       21.58      5.78 o 
   3   1  13     7314.89     7215.13     55.16 o 
   4   1  13      259.62      311.91     12.49 o 
   5   1  13     2543.74     2362.80     29.93 o 
   6   1  13      248.76      233.69     13.35 o 
   7   1  13     1973.51     2016.13     33.36 o 
   8   1  13       20.46       25.49     15.68 o 
   9   1  13     2421.75     2548.85     56.48 o 
  10   1  13       69.30      119.58     46.67 o 
  11   1  13      725.70      790.81     47.55 o 
   0   2  13     7858.17     8779.83     91.13 o 
   1   2  13      520.57      575.19     15.58 o 
   2   2  13    12233.21    13200.87     86.10 o 
   3   2  13      210.52      218.94     11.58 o 
   4   2  13     5386.44     5171.91     47.93 o 
   5   2  13        5.38       17.53     11.43 o 
   6   2  13    10089.47    10451.90     91.88 o 
   7   2  13       56.50       61.15     16.15 o 
   8   2  13     3589.07     3910.94     62.31 o 
   9   2  13        0.00      -17.02     19.64 o 
  10   2  13     2711.88     2794.49     68.19 o 
  11   2  13       49.86       35.36     32.63 o 
   1   3  13     9359.62     9844.30     82.78 o 
   2   3  13     1198.56     1138.22     23.10 o 
   3   3  13     4786.06     4603.03     43.40 o 
   4   3  13       13.56       12.13      9.57 o 
   5   3  13     8245.29     8134.81     69.02 o 
   6   3  13       46.36       45.41     16.70 o 
   7   3  13     2281.44     2251.64     45.70 o 
   8   3  13       95.91      112.97     18.83 o 
   9   3  13     3627.84     3631.96     75.42 o 
  10   3  13       30.61       37.44     40.03 o 
  11   3  13     1124.18     1172.40     57.83 o 
   0   4  13     2725.24     2567.26     46.26 o 
   1   4  13       30.00        7.74      9.68 o 
   2   4  13     1917.20     1808.72     27.69 o 
   3   4  13      267.03      219.01     16.51 o 
   4   4  13      226.61      203.90     15.57 o 
   5   4  13       33.04       22.10     13.41 o 
   6   4  13      490.57      460.44     20.65 o 
   7   4  13        0.61       36.00     17.76 o 
   8   4  13      504.14      461.06     38.30 o 
   9   4  13      139.71      102.43     29.93 o 
  10   4  13      185.59      253.85     35.41 o 
   1   5  13     1821.85     1762.00     25.43 o 
   2   5  13        7.34        1.80      9.25 o 
   3   5  13      192.77      142.78     12.38 o 
   4   5  13        1.02        8.03     12.84 o 
   5   5  13     2163.64     2079.16     39.01 o 
   6   5  13      100.80      104.66     18.85 o 
   7   5  13      527.97      446.17     33.09 o 
   8   5  13       28.78       -8.12     37.22 o 
   9   5  13      174.32      311.67     70.54 o 
  10   5  13       10.70      127.94     56.03 o 
   0   6  13     1224.14     1267.88     32.62 o 
   1   6  13       18.00        8.96      8.43 o 
   2   6  13    12369.68    12182.39     95.00 o 
   3   6  13      363.33      284.34     25.27 o 
   4   6  13     2116.47     1989.38     52.55 o 
   5   6  13        5.53       -1.36     16.86 o 
   6   6  13     3217.49     3063.65     81.54 o 
   7   6  13        8.46       19.18     24.92 o 
   8   6  13     1600.53     1550.24     92.32 o 
   9   6  13       15.99       16.26     46.45 o 
   1   7  13     6292.69     6447.74     63.71 o 
   2   7  13      159.77      143.61     19.22 o 
   3   7  13     2684.53     2730.28     59.66 o 
   4   7  13      110.60       94.37     21.28 o 
   5   7  13     3044.15     2952.50     65.79 o 
   6   7  13       58.39        4.41     24.95 o 
   7   7  13     2341.33     2374.82    145.73 o 
   8   7  13        1.34       29.03     49.93 o 
   0   8  13      822.95      811.15     39.28 o 
   1   8  13      153.94      129.86     19.61 o 
   2   8  13     1452.17     1454.49     47.76 o 
   3   8  13        0.51      -19.06     27.36 o 
   4   8  13      771.19      742.63     57.77 o 
   5   8  13      101.04      225.86     52.84 o 
   6   8  13     1072.75     1123.49     84.77 o 
   7   8  13        2.45       -0.58     48.19 o 
   1   9  13       20.44      126.34     33.85 o 
   2   9  13        8.81       67.35     45.87 o 
   3   9  13      107.90      161.41     48.77 o 
   4   9  13       96.09       87.09     47.03 o 
   5   9  13       38.62       83.61     47.61 o 
   6   9  13        0.27       34.84     51.67 o 
   0  10  13     1887.95     2006.02    104.51 o 
   1  10  13       61.06       38.80     38.03 o 
   2  10  13      840.93      798.35     75.48 o 
   3  10  13        0.74      103.35     53.42 o 
   4  10  13      462.46      368.11     65.03 o 
   0   0  14     8337.79     7847.08    119.03 o 
   1   0  14     1109.60     1024.36     22.93 o 
   2   0  14     7120.38     6865.37     61.16 o 
   3   0  14       43.94       50.80     10.52 o 
   4   0  14    18260.38    18224.95    200.79 o 
   5   0  14      144.62      152.92     21.43 o 
   6   0  14     2800.26     2636.07     51.93 o 
   7   0  14       30.98       48.43     19.22 o 
   8   0  14     5444.21     5434.26     84.19 o 
   9   0  14        6.24       -0.08     60.38 o 
  10   0  14     3507.92     3370.64    103.06 o 
  11   0  14      116.92       90.00     66.19 o 
   1   1  14     7175.44     7607.42     60.67 o 
   2   1  14       57.22       57.23      7.01 o 
   3   1  14     3754.41     3920.46     35.91 o 
   4   1  14      110.73      105.90     10.30 o 
   5   1  14     4430.87     4326.16     42.95 o 
   6   1  14       37.31       27.27     11.82 o 
   7   1  14     4751.64     5147.99     62.07 o 
   8   1  14      114.95      113.26     20.22 o 
   9   1  14     1110.82     1169.62     40.04 o 
  10   1  14        0.12        1.26     28.19 o 
  11   1  14     1623.70     1697.97     61.32 o 
   0   2  14      501.69      657.19     23.46 o 
   1   2  14      121.29      109.64     10.12 o 
   2   2  14      282.94      345.70     11.55 o 
   3   2  14      399.81      424.35     14.68 o 
   4   2  14      247.38      227.32     13.11 o 
   5   2  14        5.35       -4.05     11.68 o 
   6   2  14      273.58      304.52     16.49 o 
   7   2  14        6.54      -18.35     18.35 o 
   8   2  14       22.21       49.12     19.46 o 
   9   2  14      155.11      179.67     23.55 o 
  10   2  14      301.05      408.15     38.15 o 
  11   2  14        3.92       93.50     34.36 o 
   1   3  14     1702.41     1853.19     28.58 o 
   2   3  14       21.77       43.49     10.86 o 
   3   3  14     2346.98     2485.79     33.87 o 
   4   3  14       31.03       14.23     10.23 o 
   5   3  14     1344.37     1464.09     26.66 o 
   6   3  14       30.75       49.35     16.77 o 
   7   3  14     1313.02     1444.61     39.25 o 
   8   3  14        1.01      -16.09     18.64 o 
   9   3  14      728.11      814.97     36.05 o 
  10   3  14       41.57       59.18     36.28 o 
   0   4  14     8838.41     9219.88    113.08 o 
   1   4  14      198.71      165.16     12.81 o 
   2   4  14     7917.62     7918.39     72.12 o 
   3   4  14      230.00      237.57     13.82 o 
   4   4  14     3082.43     2910.85     41.84 o 
   5   4  14      134.31      123.11     15.51 o 
   6   4  14     7963.70     8023.43    112.60 o 
   7   4  14       58.65      102.41     36.08 o 
   8   4  14     2374.76     2482.28     52.76 o 
   9   4  14      118.39      159.60     23.73 o 
  10   4  14     2290.90     2411.42     67.19 o 
   1   5  14     4737.15     4926.67     50.52 o 
   2   5  14       24.68        9.53     10.17 o 
   3   5  14     7220.30     6839.14     71.82 o 
   4   5  14      370.41      374.69     18.88 o 
   5   5  14     5407.12     5318.05     74.45 o 
   6   5  14       68.17       51.41     20.67 o 
   7   5  14     2369.51     2460.29     61.26 o 
   8   5  14      231.38      174.47     31.00 o 
   9   5  14     3100.27     3272.99     98.99 o 
   0   6  14      531.74      637.51     36.95 o 
   1   6  14      306.72      330.86     14.79 o 
   2   6  14     1145.29     1206.24     22.78 o 
   3   6  14      113.70      105.14     19.81 o 
   4   6  14     1847.56     1818.36     50.34 o 
   5   6  14      178.01      153.90     20.80 o 
   6   6  14      656.95      668.78     63.05 o 
   7   6  14        1.40       -1.90     19.35 o 
   8   6  14      615.27      735.64     71.42 o 
   9   6  14       27.99       63.87     52.26 o 
   1   7  14      143.89      165.79     18.09 o 
   2   7  14      298.08      388.85     40.06 o 
   3   7  14      388.64      354.59     45.26 o 
   4   7  14       27.11       23.33     19.95 o 
   5   7  14      145.71      158.12     37.59 o 
   6   7  14        4.62       20.90     44.71 o 
   7   7  14      150.14      209.02     52.26 o 
   8   7  14       33.64       40.06     51.67 o 
   0   8  14     2010.88     2086.64     54.17 o 
   1   8  14       37.39       47.86     17.92 o 
   2   8  14     1929.31     1903.55     52.84 o 
   3   8  14        3.74      -18.99     18.99 o 
   4   8  14     2892.81     2773.60    110.90 o 
   5   8  14        0.54      -36.58     43.55 o 
   6   8  14     1748.86     1698.30     95.80 o 
   7   8  14        1.09       31.93     51.09 o 
   1   9  14     2472.74     2561.13     76.77 o 
   2   9  14        6.67      -15.10     44.13 o 
   3   9  14     2786.48     2652.25    113.22 o 
   4   9  14        5.89        8.71     45.87 o 
   5   9  14     2034.33     2077.44    107.41 o 
   0  10  14     1530.02     1673.91     99.29 o 
   1  10  14        3.40      -33.79     34.60 o 
   2  10  14      852.34      927.82     85.93 o 
   3  10  14        6.46        6.39     51.09 o 
   1   1  15     2813.69     2966.82     31.86 o 
   2   1  15       54.31       43.54      8.47 o 
   3   1  15     8544.54     9056.65     64.01 o 
   4   1  15        0.89        4.50     10.21 o 
   5   1  15     4220.65     4441.67     54.21 o 
   6   1  15       65.60       69.19     15.67 o 
   7   1  15     2294.92     2317.65     40.97 o 
   8   1  15        6.76       -1.07     18.20 o 
   9   1  15     1624.97     1673.12     48.42 o 
  10   1  15        0.11       20.40     35.97 o 
  11   1  15      707.38      565.32     58.71 o 
   0   2  15     9228.78     9517.59    116.13 o 
   1   2  15      745.30      831.86     22.45 o 
   2   2  15    10919.13    10990.96     93.49 o 
   3   2  15        8.58       13.28     10.27 o 
   4   2  15     7218.14     7047.45     61.58 o 
   5   2  15       23.67       27.46     11.33 o 
   6   2  15    10085.24    10531.11    102.24 o 
   7   2  15       10.54       14.22     17.86 o 
   8   2  15     3039.15     3073.24     56.22 o 
   9   2  15       65.75       64.48     21.36 o 
  10   2  15     1864.05     1865.31     60.43 o 
   1   3  15     5923.74     6393.73     60.92 o 
   2   3  15      360.83      406.12     26.27 o 
   3   3  15     1966.24     1706.53     28.89 o 
   4   3  15        7.32       13.40     11.13 o 
   5   3  15     6858.83     6824.23     67.47 o 
   6   3  15      102.43      137.24     15.13 o 
   7   3  15     2284.36     2402.06     54.85 o 
   8   3  15      160.16      147.79     23.30 o 
   9   3  15     2889.57     2967.73     58.43 o 
  10   3  15        8.96        9.45     22.79 o 
   0   4  15      274.80      386.63     30.26 o 
   1   4  15      257.46      286.80     14.92 o 
   2   4  15      400.34      364.16     17.70 o 
   3   4  15      231.79      263.67     14.77 o 
   4   4  15       40.52       50.28     12.86 o 
   5   4  15      114.48      151.73     14.26 o 
   6   4  15      697.55      695.00     65.82 o 
   7   4  15        4.20      -19.06     20.06 o 
   8   4  15      555.84      490.91     78.09 o 
   9   4  15       26.17       51.10     24.58 o 
  10   4  15      130.84      247.76     74.03 o 
   1   5  15      887.84      912.50     22.75 o 
   2   5  15        7.92        4.89     10.21 o 
   3   5  15      149.50      124.23     13.53 o 
   4   5  15       20.48       18.59     19.25 o 
   5   5  15     1753.61     1678.01     73.77 o 
   6   5  15       26.93      -11.16     19.80 o 
   7   5  15      372.14      440.75     33.54 o 
   8   5  15        5.29      -21.52     21.52 o 
   9   5  15      209.63      259.36     43.79 o 
   0   6  15      220.26      262.94     19.06 o 
   1   6  15      598.71      611.90     18.65 o 
   2   6  15     5152.69     5209.64     71.38 o 
   3   6  15       47.85        9.54     18.22 o 
   4   6  15     2067.22     2018.58     53.45 o 
   5   6  15      304.52      304.86     37.51 o 
   6   6  15     2321.85     2458.85     76.49 o 
   7   6  15      199.36      179.81     34.17 o 
   8   6  15     2077.83     2219.11    107.41 o 
   1   7  15     4042.78     4200.35     57.27 o 
   2   7  15      172.09      176.07     23.55 o 
   3   7  15     2256.94     2291.17     57.51 o 
   4   7  15       23.46       21.66     20.81 o 
   5   7  15     2852.17     2782.42     65.97 o 
   6   7  15      143.27      163.39     31.24 o 
   7   7  15     2641.82     2767.79    116.70 o 
   8   7  15       15.24      -29.03     48.77 o 
   0   8  15     1935.95     2030.30     54.62 o 
   1   8  15      163.28      165.26     21.06 o 
   2   8  15     1258.18     1258.22     48.64 o 
   3   8  15       22.78       29.35     25.44 o 
   4   8  15     1316.85     1423.01     60.55 o 
   5   8  15        7.12      -42.38     42.38 o 
   6   8  15      959.57     1019.56     86.51 o 
   1   9  15       37.57       55.36     34.07 o 
   2   9  15        1.12       34.26     48.19 o 
   3   9  15       36.71       63.29     50.51 o 
   4   9  15       49.86       42.38     49.93 o 
   5   9  15       21.72       17.42     48.19 o 
   0  10  15     1525.34     1731.97    102.19 o 
   1  10  15        0.40      -32.84     32.84 o 
   2  10  15      682.79      827.38     81.87 o 
   0   0  16     7030.59     8721.42    186.96 o 
   1   0  16      578.08      535.07     23.07 o 
   2   0  16     7995.94     8170.18     89.06 o 
   3   0  16        6.86       -2.73     13.48 o 
   4   0  16     8395.97     8584.48     94.02 o 
   5   0  16      105.30       62.33     21.82 o 
   6   0  16      706.81      802.02     34.93 o 
   7   0  16        2.96       -2.52     23.74 o 
   8   0  16     4869.85     5007.77    103.08 o 
   9   0  16       61.36      -51.09     51.09 o 
  10   0  16     3696.66     3553.94    138.77 o 
   1   1  16     4977.66     5269.37     45.39 o 
   2   1  16       23.30       44.55      9.65 o 
   3   1  16     3999.62     3755.91     43.47 o 
   4   1  16        6.17       -1.17     12.18 o 
   5   1  16     3013.80     3173.19     44.92 o 
   6   1  16      142.53      129.51     15.87 o 
   7   1  16     3551.08     3619.50     51.55 o 
   8   1  16       30.27       17.21     19.07 o 
   9   1  16     1162.29     1086.40     40.25 o 
  10   1  16        7.55       14.73     30.79 o 
   0   2  16      735.41      983.38     34.62 o 
   1   2  16       24.72       30.66     13.20 o 
   2   2  16      601.33      571.02     21.59 o 
   3   2  16       16.04       18.93     10.92 o 
   4   2  16     1074.67     1170.06     30.71 o 
   5   2  16       48.56       32.88     12.93 o 
   6   2  16     1581.11     1564.25     34.32 o 
   7   2  16       56.64       58.58     21.35 o 
   8   2  16        0.38        1.60     18.96 o 
   9   2  16        0.76        6.33     24.97 o 
  10   2  16      133.80      162.62     33.05 o 
   1   3  16     2326.70     2302.27     33.67 o 
   2   3  16        1.27        2.40     11.25 o 
   3   3  16     1429.54     1252.33     26.68 o 
   4   3  16      144.64      155.16     13.21 o 
   5   3  16      280.70      257.54     15.92 o 
   6   3  16        7.16        4.41     12.74 o 
   7   3  16     1058.26     1067.37     51.10 o 
   8   3  16       19.08       30.06     19.96 o 
   9   3  16      673.98      564.96     31.58 o 
  10   3  16        2.79       25.01     23.26 o 
   0   4  16     6360.91     6566.01     89.63 o 
   1   4  16      257.03      336.12     16.13 o 
   2   4  16     2629.76     2675.66     36.79 o 
   3   4  16      134.75      124.72     13.03 o 
   4   4  16     7484.40     7669.06     80.22 o 
   5   4  16      118.54       60.42     13.36 o 
   6   4  16     6567.07     6914.07    124.01 o 
   7   4  16       64.85       59.46     22.13 o 
   8   4  16     2976.90     3128.96     82.69 o 
   9   4  16        0.06       51.96     25.61 o 
   1   5  16     1679.52     1632.68     28.72 o 
   2   5  16      186.43      132.21     12.65 o 
   3   5  16     9681.38     9795.50    125.77 o 
   4   5  16        1.18        7.09     23.43 o 
   5   5  16     6709.62     6951.87    104.23 o 
   6   5  16        8.65        3.13     30.71 o 
   7   5  16     3113.73     3049.43     93.62 o 
   8   5  16        0.30      -25.80     25.80 o 
   9   5  16     1879.13     2082.10     64.03 o 
   0   6  16      735.01      745.23     43.24 o 
   1   6  16       50.85       27.72     13.67 o 
   2   6  16      954.19      976.17     34.21 o 
   3   6  16       80.28       65.08     20.18 o 
   4   6  16     2233.93     2074.47     55.30 o 
   5   6  16       55.56       30.38     21.44 o 
   6   6  16      263.22      204.83     37.33 o 
   7   6  16       14.68        7.39     27.02 o 
   8   6  16      488.00      460.34     41.85 o 
   1   7  16       40.30       32.27     14.21 o 
   2   7  16       13.49       -3.21     19.71 o 
   3   7  16      414.81      336.74     28.28 o 
   4   7  16       16.54       49.56     21.57 o 
   5   7  16      819.50      971.77     55.42 o 
   6   7  16       51.10       78.15     46.74 o 
   7   7  16      301.86      349.53     61.55 o 
   0   8  16     1762.02     1787.21     60.47 o 
   1   8  16        0.20       11.81     20.65 o 
   2   8  16     1289.42     1223.89     57.00 o 
   3   8  16        0.03      -13.20     35.13 o 
   4   8  16     3899.33     3911.42    104.80 o 
   5   8  16       15.65       -1.45     27.57 o 
   6   8  16     1510.46     1657.66     99.87 o 
   1   9  16     2091.02     2118.40     58.19 o 
   2   9  16        7.98      -31.93     45.87 o 
   3   9  16     2036.45     2086.15    107.99 o 
   4   9  16        0.30       33.10     50.51 o 
   0  10  16     1674.28     1585.66    101.03 o 
   1  10  16        2.14      -28.37     35.09 o 
   1   1  17     2061.20     1974.30     35.49 o 
   2   1  17      398.29      513.51     18.73 o 
   3   1  17     7554.40     7961.31     81.42 o 
   4   1  17        2.01        7.39     12.53 o 
   5   1  17     4232.40     4430.30     50.53 o 
   6   1  17        1.38       -2.52     16.44 o 
   7   1  17     2080.66     1939.80     39.55 o 
   8   1  17        1.81       55.87     19.92 o 
   9   1  17     1253.66     1219.61     65.90 o 
  10   1  17       29.29       20.45     42.07 o 
   0   2  17     5271.58     4832.47     73.08 o 
   1   2  17      543.01      702.27     26.04 o 
   2   2  17     6487.65     6509.15     63.89 o 
   3   2  17        0.17       -7.20     10.99 o 
   4   2  17     7033.60     7319.50     71.60 o 
   5   2  17        0.02       -4.54     12.20 o 
   6   2  17     7477.03     7351.34     72.59 o 
   7   2  17        3.52        7.73     16.42 o 
   8   2  17     3457.01     3211.54     59.05 o 
   9   2  17      110.99      106.57     23.34 o 
  10   2  17     1294.44     1254.67     55.99 o 
   1   3  17     4815.04     4964.17     52.84 o 
   2   3  17      240.94      199.55     14.30 o 
   3   3  17     1877.65     2128.84     33.66 o 
   4   3  17        0.96       -4.47     11.21 o 
   5   3  17     3839.93     3854.70     47.77 o 
   6   3  17      155.10      133.81     18.61 o 
   7   3  17     2610.66     2852.43     75.33 o 
   8   3  17      148.03      164.17     34.59 o 
   9   3  17     1970.81     1959.34     59.46 o 
  10   3  17        4.98       10.34     31.73 o 
   0   4  17      776.30      848.52     52.75 o 
   1   4  17      250.81      236.20     15.13 o 
   2   4  17      920.80     1053.57     25.69 o 
   3   4  17      442.87      445.77     19.45 o 
   4   4  17       24.06       40.46     13.19 o 
   5   4  17       72.51       38.54     17.60 o 
   6   4  17      278.24      248.10     34.80 o 
   7   4  17       12.86       32.03     33.10 o 
   8   4  17      489.19      571.48     71.13 o 
   9   4  17       42.81       83.57     26.99 o 
   1   5  17      629.68      707.12     22.29 o 
   2   5  17       19.01       16.47     15.69 o 
   3   5  17      150.45      215.41     27.10 o 
   4   5  17        4.09        2.14     19.32 o 
   5   5  17     1268.17     1480.79     48.24 o 
   6   5  17       33.35       27.73     21.72 o 
   7   5  17      374.43      336.49     54.40 o 
   8   5  17       22.33       83.38     57.19 o 
   9   5  17      163.26      197.38     30.94 o 
   0   6  17     1913.71     1893.11    110.90 o 
   1   6  17        0.47        2.54     14.26 o 
   2   6  17     2820.27     3058.26     54.58 o 
   3   6  17      432.76      388.08     28.12 o 
   4   6  17     2883.55     3088.64     66.46 o 
   5   6  17       23.90       28.71     21.00 o 
   6   6  17     1192.93     1117.09     82.94 o 
   7   6  17       18.41       57.23     29.82 o 
   8   6  17     2065.61     1919.31     74.10 o 
   1   7  17     3349.58     3249.56     51.06 o 
   2   7  17        1.55       -0.01     19.22 o 
   3   7  17     2307.71     2452.03     61.14 o 
   4   7  17       49.78       22.19     21.80 o 
   5   7  17     2106.20     2201.50    138.19 o 
   6   7  17        7.41       23.58     28.84 o 
   7   7  17     2443.40     2457.29     81.87 o 
   0   8  17     2044.46     1984.11     67.05 o 
   1   8  17       15.10        0.41     20.78 o 
   2   8  17      748.17      707.55    164.31 o 
   3   8  17       38.03       58.77     27.69 o 
   4   8  17     1271.35     1388.55     64.04 o 
   5   8  17        0.90        1.57     29.01 o 
   6   8  17      779.24      969.05     85.35 o 
   1   9  17       29.63       48.85     23.33 o 
   2   9  17      134.08       92.37     30.78 o 
   3   9  17       27.70      -32.51     48.77 o 
   4   9  17        0.27       24.39     51.09 o 
   0   0  18     3620.96     2829.34     91.74 o 
   1   0  18      591.06      671.32     26.58 o 
   2   0  18     4632.66     4857.90     63.32 o 
   3   0  18       22.00       19.16     37.16 o 
   4   0  18    10420.12    11328.38    256.63 o 
   5   0  18       95.32       98.70     36.58 o 
   6   0  18     2182.56     1948.37     63.42 o 
   7   0  18       16.00        6.11     26.31 o 
   8   0  18     4732.07     4752.76    103.83 o 
   9   0  18      123.07      143.41     56.90 o 
  10   0  18     2613.66     2708.57    129.48 o 
   1   1  18     2853.83     2960.39     43.99 o 
   2   1  18      111.67      156.91     16.47 o 
   3   1  18     3806.33     4200.12     53.81 o 
   4   1  18       22.32       50.36     13.43 o 
   5   1  18     2904.05     2923.36     40.65 o 
   6   1  18       41.07       17.24     27.91 o 
   7   1  18     2977.94     2904.26     48.55 o 
   8   1  18        0.06      -22.29     22.29 o 
   9   1  18     1043.31      942.68     47.94 o 
  10   1  18        0.38      -41.25     41.25 o 
   0   2  18      323.38      391.19     24.67 o 
   1   2  18       16.86       25.67     13.94 o 
   2   2  18      341.08      431.73     22.33 o 
   3   2  18      829.56      943.53     24.74 o 
   4   2  18      484.77      449.76     22.17 o 
   5   2  18      344.88      330.87     19.85 o 
   6   2  18       86.07       98.68     17.76 o 
   7   2  18      138.63      149.86     24.76 o 
   8   2  18       10.12       35.16     20.58 o 
   9   2  18       49.53       55.74     25.23 o 
   1   3  18      604.73      545.46     21.72 o 
   2   3  18      122.59      189.09     14.65 o 
   3   3  18     1281.39     1539.37     30.10 o 
   4   3  18        3.20       -3.75     11.42 o 
   5   3  18     1160.70     1249.76     32.38 o 
   6   3  18       61.99       60.03     29.61 o 
   7   3  18     1514.89     1523.54     60.20 o 
   8   3  18       84.47       93.64     24.84 o 
   9   3  18      479.98      524.08     51.13 o 
   0   4  18     9393.46     9560.91    123.59 o 
   1   4  18      331.19      410.65     23.63 o 
   2   4  18     2192.12     2245.96     35.23 o 
   3   4  18      199.78      226.80     15.36 o 
   4   4  18     6734.04     7031.49    102.38 o 
   5   4  18       10.83      -10.71     17.19 o 
   6   4  18     3240.76     3137.08     88.25 o 
   7   4  18       60.92       56.90     39.48 o 
   8   4  18     2210.82     2014.76     70.90 o 
   9   4  18       16.91       28.83     26.16 o 
   1   5  18     3515.19     3622.93     52.04 o 
   2   5  18      179.21      165.01     18.92 o 
   3   5  18     7341.48     7548.15    109.80 o 
   4   5  18        3.58      -19.37     19.37 o 
   5   5  18     2389.27     2372.67     59.88 o 
   6   5  18       16.82      -20.02     20.02 o 
   7   5  18     1865.01     1782.47     67.61 o 
   8   5  18       20.00       22.76     29.71 o 
   0   6  18      799.26      845.15     47.62 o 
   1   6  18       68.18       94.62     16.29 o 
   2   6  18      626.12      599.10     65.03 o 
   3   6  18       91.38       93.83     22.53 o 
   4   6  18     1199.51     1244.34     47.36 o 
   5   6  18        0.99        3.67     23.22 o 
   6   6  18      132.89      185.73     33.19 o 
   7   6  18        4.33       20.18     29.43 o 
   1   7  18      278.52      311.31     23.47 o 
   2   7  18        5.11       10.19     20.85 o 
   3   7  18      242.49      312.81     29.35 o 
   4   7  18       37.03       39.93     32.51 o 
   5   7  18      165.79      210.94     34.13 o 
   6   7  18       23.11       -4.70     29.98 o 
   0   8  18     2067.54     2063.07     68.61 o 
   1   8  18        4.53      -21.27     28.55 o 
   2   8  18     1230.30     1300.95     79.83 o 
   3   8  18       26.29        6.75     27.92 o 
   4   8  18     2084.80     2331.81     98.12 o 
   5   8  18      112.60      126.39     33.61 o 
   1   9  18     1863.20     1811.49     58.25 o 
   2   9  18        0.81       15.82     27.68 o 
   3   9  18     1549.70     1517.73     68.35 o 
   1   1  19     1069.03     1118.20     31.01 o 
   2   1  19        1.11       37.50     15.04 o 
   3   1  19     2378.44     2282.55     42.08 o 
   4   1  19      311.11      298.77     25.80 o 
   5   1  19     2593.25     2477.20     47.14 o 
   6   1  19       23.50       37.68     21.50 o 
   7   1  19     1244.64     1164.31     49.70 o 
   8   1  19      129.51      125.65     27.97 o 
   9   1  19     1307.63     1339.57     91.17 o 
   0   2  19     6653.87     7452.46    101.54 o 
   1   2  19       10.03       68.31     14.84 o 
   2   2  19     4567.89     4795.48     53.34 o 
   3   2  19       47.64       80.49     14.26 o 
   4   2  19     4008.39     4117.00     51.65 o 
   5   2  19      192.23      132.39     15.67 o 
   6   2  19     4883.33     4896.08     96.00 o 
   7   2  19       59.94       74.84     22.31 o 
   8   2  19     2660.42     2540.25     61.82 o 
   9   2  19      122.47       71.84     32.51 o 
   1   3  19     7201.99     7515.59     79.92 o 
   2   3  19      123.40      159.32     14.37 o 
   3   3  19     1946.61     1972.33     33.87 o 
   4   3  19       91.00      119.13     14.94 o 
   5   3  19     2917.84     3105.79     65.10 o 
   6   3  19       87.37       75.10     22.11 o 
   7   3  19     2531.32     2494.57     73.07 o 
   8   3  19       14.02       23.01     23.78 o 
   9   3  19     1209.99     1135.82     52.80 o 
   0   4  19     2491.02     2573.73     62.30 o 
   1   4  19      357.61      380.81     29.33 o 
   2   4  19      334.81      270.72     17.33 o 
   3   4  19        3.87       10.68     16.27 o 
   4   4  19      161.98      193.81     28.60 o 
   5   4  19        4.61      -18.57     23.13 o 
   6   4  19      192.37      242.86     37.45 o 
   7   4  19       11.08       21.27     26.04 o 
   8   4  19      545.39      489.28     42.07 o 
   1   5  19      628.10      630.35     43.10 o 
   2   5  19        1.97      -10.39     16.08 o 
   3   5  19      432.83      458.87     29.65 o 
   4   5  19        0.10      -22.34     22.34 o 
   5   5  19      606.29      510.69     43.46 o 
   6   5  19       25.20      -18.63     25.52 o 
   7   5  19      292.51      210.88     34.70 o 
   8   5  19       24.52       19.93     39.77 o 
   0   6  19     2568.35     2562.59    123.09 o 
   1   6  19       14.44       26.23     15.87 o 
   2   6  19     3755.35     3969.82     75.42 o 
   3   6  19       53.53       58.23     21.56 o 
   4   6  19     2117.13     2159.03     62.06 o 
   5   6  19        3.41      -21.05     21.05 o 
   6   6  19     1330.98     1321.44     63.60 o 
   7   6  19       10.59       37.45     30.69 o 
   1   7  19     3712.69     3747.19     57.45 o 
   2   7  19        2.11       -4.91     24.59 o 
   3   7  19     2165.72     2214.22     73.45 o 
   4   7  19      133.33      124.56     31.33 o 
   5   7  19     1751.88     1957.23     85.64 o 
   6   7  19       15.74        2.40     40.93 o 
   0   8  19      879.92      850.20     60.09 o 
   1   8  19      155.60      141.36     26.73 o 
   2   8  19      916.55      865.46     56.83 o 
   3   8  19       62.70       59.58     30.48 o 
   4   8  19      351.70      352.30     40.82 o 
   1   9  19        6.27       28.97     25.57 o 
   2   9  19      175.28      225.28     46.45 o 
   0   0  20     5407.19     6727.00    185.22 o 
   1   0  20     1788.53     2231.88    109.16 o 
   2   0  20     5343.55     5274.30    153.86 o 
   3   0  20      247.26      209.60     45.29 o 
   4   0  20     7885.09     7373.81    193.34 o 
   5   0  20      248.17      213.09     45.87 o 
   6   0  20     2321.07     2318.48     95.22 o 
   7   0  20      530.84      489.06     78.67 o 
   8   0  20     2658.35     2814.25     84.47 o 
   9   0  20       44.18      -26.13     56.32 o 
   1   1  20     3507.17     4203.29     55.15 o 
   2   1  20       69.43       73.56     14.80 o 
   3   1  20     4031.77     3757.73     52.32 o 
   4   1  20      177.21      146.70     31.35 o 
   5   1  20     1830.22     1854.36     67.64 o 
   6   1  20       79.24       49.66     26.60 o 
   7   1  20     1745.02     1711.83     46.54 o 
   8   1  20       19.97       -7.87     25.93 o 
   9   1  20     1108.01     1121.62     53.54 o 
   0   2  20     1238.52     1262.95     41.09 o 
   1   2  20        0.06      -11.20     13.60 o 
   2   2  20       53.01       92.62     18.20 o 
   3   2  20      117.45      171.50     16.24 o 
   4   2  20      403.68      409.07     21.29 o 
   5   2  20      372.63      416.04     23.46 o 
   6   2  20       11.48       30.31     30.68 o 
   7   2  20      158.79      104.27     22.94 o 
   8   2  20        7.30       -5.54     29.11 o 
   9   2  20       10.14       -4.67     52.55 o 
   1   3  20     1976.70     2462.92     41.86 o 
   2   3  20      793.43      900.18     25.90 o 
   3   3  20     1526.38     1437.34     33.92 o 
   4   3  20      115.71      106.03     17.63 o 
   5   3  20     1189.81     1085.76     45.90 o 
   6   3  20      217.94      245.84     40.02 o 
   7   3  20      709.15      761.47     72.29 o 
   8   3  20        3.59       35.87     29.32 o 
   0   4  20     6748.92     7564.86    131.41 o 
   1   4  20      239.23      255.44     52.27 o 
   2   4  20     3078.61     3083.37     54.62 o 
   3   4  20        8.95       -5.70     16.42 o 
   4   4  20     3128.08     2919.46     65.64 o 
   5   4  20        0.07      -23.09     30.14 o 
   6   4  20     1738.06     1604.48     62.90 o 
   7   4  20       83.24      125.34     33.39 o 
   8   4  20     1590.54     1686.33     94.06 o 
   1   5  20     2412.49     2487.44     44.92 o 
   2   5  20      122.30      117.31     19.29 o 
   3   5  20     3782.97     3684.96     72.49 o 
   4   5  20       11.64      -13.55     19.88 o 
   5   5  20     1206.51     1413.11     60.97 o 
   6   5  20        9.73       -9.17     26.92 o 
   7   5  20     1368.86     1396.54     66.91 o 
   0   6  20      156.67      128.11     37.45 o 
   1   6  20        1.01       -2.37     15.96 o 
   2   6  20      831.15      816.10     64.81 o 
   3   6  20      217.37      193.42     40.80 o 
   4   6  20      713.52      791.95     67.88 o 
   5   6  20       62.35       46.25     29.71 o 
   6   6  20      341.80      347.90     40.09 o 
   1   7  20      220.29      246.28     28.35 o 
   2   7  20       31.57       -7.40     26.22 o 
   3   7  20       56.37       94.15     29.90 o 
   4   7  20        0.00       19.16     29.20 o 
   5   7  20        9.05       54.27     31.67 o 
   0   8  20     1449.02     1508.57     63.72 o 
   1   8  20        6.83       -7.84     23.66 o 
   2   8  20     1168.46     1258.97     63.64 o 
   3   8  20      163.78      162.79     35.02 o 
   4   8  20      957.15      981.18     65.07 o 
   1   1  21     4211.00     4927.86     57.59 o 
   2   1  21       60.97      118.62     24.92 o 
   3   1  21      713.30      663.42     94.64 o 
   4   1  21      157.74      164.05     32.64 o 
   5   1  21      313.32      225.37     33.87 o 
   6   1  21       11.25       14.28     27.30 o 
   7   1  21      291.86      269.24     28.85 o 
   8   1  21        8.98        1.78     30.15 o 
   9   1  21     1636.69     1628.43     73.32 o 
   0   2  21     5936.44     6578.20     95.18 o 
   1   2  21        3.45       41.17     14.75 o 
   2   2  21     6603.25     6805.82     76.45 o 
   3   2  21       32.49       44.35     14.68 o 
   4   2  21      797.07      654.13     23.96 o 
   5   2  21       66.73       74.42     22.57 o 
   6   2  21     2667.86     2694.35     81.46 o 
   7   2  21        3.81       -5.78     26.46 o 
   8   2  21     1971.64     2100.87     77.98 o 
   1   3  21     3985.92     3818.40     54.49 o 
   2   3  21       55.72       36.11     14.31 o 
   3   3  21     2245.82     2151.07     43.46 o 
   4   3  21       84.17       39.63     20.13 o 
   5   3  21     3091.23     3055.76     66.50 o 
   6   3  21        1.01       -6.47     21.85 o 
   7   3  21     2709.55     2765.99     80.09 o 
   8   3  21        0.12       38.98     28.86 o 
   0   4  21      418.75      401.19     36.33 o 
   1   4  21       20.11       10.93     21.22 o 
   2   4  21      312.23      329.70     25.20 o 
   3   4  21        2.37       -5.88     20.48 o 
   4   4  21      883.40      960.36     43.07 o 
   5   4  21       65.08       37.25     23.35 o 
   6   4  21      692.09      685.12    161.12 o 
   7   4  21      134.28      193.36     45.87 o 
   8   4  21      414.59      298.44     53.42 o 
   1   5  21      599.09      660.04     42.07 o 
   2   5  21        0.74      -16.60     16.60 o 
   3   5  21      436.24      348.70     41.00 o 
   4   5  21        8.87       18.32     26.76 o 
   5   5  21      287.86      272.05     36.48 o 
   6   5  21       27.22       55.70     30.31 o 
   7   5  21      208.72      289.80     38.85 o 
   0   6  21     1940.60     1872.43    123.38 o 
   1   6  21        3.25        0.13     16.15 o 
   2   6  21     3365.24     3487.65     72.58 o 
   3   6  21       67.62       56.81     23.23 o 
   4   6  21     2160.10     2041.96     73.14 o 
   5   6  21       50.02       40.03     30.07 o 
   6   6  21     2070.70     2257.28     79.94 o 
   1   7  21     2608.55     2584.97     55.32 o 
   2   7  21       18.73       10.00     42.09 o 
   3   7  21     1987.35     2012.97     73.07 o 
   4   7  21       36.53       38.87     34.84 o 
   5   7  21     2142.98     2005.06     77.89 o 
   0   8  21      387.83      347.98     60.96 o 
   1   8  21       17.42       11.73     29.32 o 
   2   8  21      959.47     1031.24     61.98 o 
   0   0  22     4240.65     4302.36    149.80 o 
   1   0  22      141.95       58.06     45.87 o 
   2   0  22     9400.32    10524.81    254.89 o 
   3   0  22       76.50       85.93     45.29 o 
   4   0  22     3832.38     4129.91    142.83 o 
   5   0  22        1.59      -38.32     38.32 o 
   6   0  22     2518.87     2309.10    112.06 o 
   7   0  22       93.95       28.66     33.02 o 
   8   0  22     1185.23     1153.16     68.25 o 
   1   1  22     2550.42     2563.01     67.75 o 
   2   1  22       41.55       51.98     26.25 o 
   3   1  22     3657.88     4010.93     94.44 o 
   4   1  22        9.81       15.56     29.75 o 
   5   1  22     1259.50     1269.98     63.83 o 
   6   1  22       33.80      -24.64     28.45 o 
   7   1  22      981.82      976.00     49.92 o 
   8   1  22        5.27      -10.18     34.55 o 
   0   2  22       31.66       62.87     24.05 o 
   1   2  22      393.61      482.30     22.21 o 
   2   2  22       39.11       70.49     15.49 o 
   3   2  22       65.85       59.97     16.01 o 
   4   2  22       77.20       43.42     29.18 o 
   5   2  22       17.62      -12.82     28.01 o 
   6   2  22       17.85      -27.19     27.19 o 
   7   2  22       63.49       19.84     29.42 o 
   8   2  22       38.78       72.00     34.84 o 
   1   3  22     1942.19     1870.65     51.51 o 
   2   3  22       88.23       70.43     23.47 o 
   3   3  22     1039.53     1011.73     38.25 o 
   4   3  22       69.17       26.88     20.05 o 
   5   3  22      850.67      869.79     45.98 o 
   6   3  22       40.09       -6.04     27.45 o 
   7   3  22      377.23      284.50     52.26 o 
   8   3  22       34.69       33.33     54.00 o 
   0   4  22     4177.03     4132.45     98.41 o 
   1   4  22       21.59      -10.25     20.78 o 
   2   4  22     2305.28     2378.15     60.09 o 
   3   4  22       51.04       63.49     27.05 o 
   4   4  22     2391.43     2484.12     63.38 o 
   5   4  22        6.13       16.58     23.27 o 
   6   4  22     1253.23     1441.87    107.70 o 
   7   4  22        8.98       14.77     31.35 o 
   1   5  22     1724.10     1885.49     47.39 o 
   2   5  22       31.02       29.40     21.29 o 
   3   5  22     2524.36     2469.33     63.26 o 
   4   5  22        0.00      -27.02     27.02 o 
   5   5  22     1115.33     1012.22     80.42 o 
   6   5  22        2.40       11.36     30.17 o 
   0   6  22       55.70       23.04     27.48 o 
   1   6  22       27.35       28.81     18.27 o 
   2   6  22      818.44      808.26     45.25 o 
   3   6  22        0.44       20.37     28.35 o 
   4   6  22      497.69      472.27     76.35 o 
   5   6  22       15.21      -12.31     29.59 o 
   1   7  22      125.22      114.89     24.98 o 
   2   7  22       88.65      145.32     33.33 o 
   3   7  22        1.63       -6.65     29.85 o 
   4   7  22       18.40       23.39     31.10 o 
   0   8  22     1182.32     1234.81     65.06 o 
   1   8  22        2.59      -16.26     37.16 o 
   1   1  23     2360.00     2294.34     66.07 o 
   2   1  23      561.39      480.14     34.40 o 
   3   1  23      445.24      507.95     34.73 o 
   4   1  23       83.65       68.05     32.31 o 
   5   1  23     1056.72     1020.50     62.82 o 
   6   1  23       92.03      100.86     32.07 o 
   7   1  23      704.66      652.97     88.08 o 
   8   1  23        1.70      -20.07     32.54 o 
   0   2  23     3198.25     2957.70    150.38 o 
   1   2  23      327.13      314.23     24.16 o 
   2   2  23     5303.52     5549.04     85.11 o 
   3   2  23       23.40       22.58     24.47 o 
   4   2  23      804.35      779.84     59.55 o 
   5   2  23       55.25       35.34     31.77 o 
   6   2  23     3073.24     3153.50     91.14 o 
   7   2  23      179.17      211.76     30.78 o 
   1   3  23     3658.70     3701.98     73.03 o 
   2   3  23      149.43      166.25     26.73 o 
   3   3  23     1483.02     1567.98     45.47 o 
   4   3  23       57.58       27.46     20.92 o 
   5   3  23     2100.41     2084.65     60.51 o 
   6   3  23        7.34      -29.07     29.07 o 
   7   3  23     1737.21     1848.10    108.57 o 
   0   4  23      201.64      218.99     33.39 o 
   1   4  23        1.61       -2.33     21.75 o 
   2   4  23      458.15      399.62     45.88 o 
   3   4  23       31.38        4.72     22.12 o 
   4   4  23      235.71      136.29     28.98 o 
   5   4  23       13.60      -10.72     44.55 o 
   6   4  23      420.52      424.51     65.32 o 
   1   5  23      453.34      466.59     43.35 o 
   2   5  23        7.56      -18.15     18.15 o 
   3   5  23      542.34      529.24     70.25 o 
   4   5  23       14.18      -18.45     38.97 o 
   5   5  23      171.20      215.12     37.35 o 
   6   5  23        8.36      -32.22     32.22 o 
   0   6  23     2281.28     2034.94     71.60 o 
   1   6  23       12.85      -18.82     21.27 o 
   2   6  23     1864.29     1670.58    107.12 o 
   3   6  23       25.76       18.94     30.54 o 
   4   6  23     1555.27     1526.41     69.74 o 
   1   7  23     1831.72     1838.83     72.61 o 
   2   7  23       20.39       20.44     30.55 o 
   3   7  23     1495.41     1481.66     68.72 o 
   0   0  24     1576.92     1648.95    107.99 o 
   1   0  24      413.66      327.44     40.81 o 
   2   0  24     3279.61     3103.39    130.06 o 
   3   0  24        3.73        2.90     44.71 o 
   4   0  24     3802.40     3637.55    139.35 o 
   5   0  24      158.26      127.15     48.19 o 
   6   0  24     2866.48     2906.56    130.64 o 
   7   0  24        2.06      -41.22     41.22 o 
   1   1  24     1262.41     1355.33     57.96 o 
   2   1  24      104.11       54.36     27.14 o 
   3   1  24     2619.22     2744.40     71.15 o 
   4   1  24       10.08      -24.82     24.82 o 
   5   1  24     1721.46     1900.35     76.77 o 
   6   1  24        2.78      -30.35     30.35 o 
   7   1  24      701.89      637.56     68.80 o 
   0   2  24      230.00      246.18     53.42 o 
   1   2  24      163.91      114.55     32.43 o 
   2   2  24       98.64       90.96     27.92 o 
   3   2  24        5.60      -24.02     24.02 o 
   4   2  24       15.98      -23.93     23.93 o 
   5   2  24       11.77      -36.58     36.58 o 
   6   2  24       21.99       41.14     32.81 o 
   7   2  24       67.91       98.06     66.22 o 
   1   3  24      513.37      517.98     71.18 o 
   2   3  24        0.73       -1.29     22.64 o 
   3   3  24      953.32      942.50     39.52 o 
   4   3  24      128.75      119.48     28.32 o 
   5   3  24      918.43      946.56    117.28 o 
   6   3  24        5.13      -29.60     30.95 o 
   0   4  24     2761.15     2592.18     76.45 o 
   1   4  24        9.47      -21.85     21.85 o 
   2   4  24     1520.75     1358.65     51.45 o 
   3   4  24      186.09      148.72     28.99 o 
   4   4  24     2985.90     3239.70     74.73 o 
   5   4  24        0.88       16.13     26.01 o 
   6   4  24     1047.07     1269.44     66.22 o 
   1   5  24     2047.80     1975.87     50.33 o 
   2   5  24       22.31      -23.32     23.32 o 
   3   5  24     1961.87     1915.15     97.54 o 
   4   5  24       15.76      -16.95     25.70 o 
   5   5  24      995.49     1037.36    204.38 o 
   0   6  24      571.67      614.45    103.93 o 
   1   6  24       57.57       35.01     23.99 o 
   2   6  24      512.81      518.02     44.25 o 
   3   6  24       29.96       26.91     44.71 o 
   4   6  24      418.79      416.88     62.13 o 
   1   7  24      181.32      149.22     46.45 o 
   1   1  25     1546.32     1477.58     60.11 o 
   2   1  25        0.15      -25.75     25.75 o 
   3   1  25      638.91      503.80     36.41 o 
   4   1  25        1.37      -16.13     26.53 o 
   5   1  25     1489.09     1437.86     61.45 o 
   6   1  25       15.89       -9.78     32.40 o 
   0   2  25     2817.07     2925.14    128.32 o 
   1   2  25      220.00      219.57     30.88 o 
   2   2  25     2687.60     2647.86     71.67 o 
   3   2  25       99.41       47.82     27.49 o 
   4   2  25     1987.82     2068.70     66.35 o 
   5   2  25      163.23      163.54     47.03 o 
   6   2  25     2375.35     2389.58     87.04 o 
   1   3  25     2131.87     2058.61     59.55 o 
   2   3  25        0.00      -24.99     25.18 o 
   3   3  25      961.05      885.94     49.26 o 
   4   3  25      128.88       13.44     37.16 o 
   5   3  25     1593.45     1652.47     78.15 o 
   6   3  25        0.49      -30.66     30.66 o 
   0   4  25      226.50      230.50     49.93 o 
   1   4  25       76.35       27.43     37.67 o 
   2   4  25      128.94      105.54     26.25 o 
   3   4  25        6.89      -21.03     21.03 o 
   4   4  25      135.77      178.84     34.22 o 
   5   4  25        7.33        9.84     42.68 o 
   1   5  25      186.23      117.70     26.86 o 
   2   5  25        1.90      -28.77     28.77 o 
   3   5  25      484.39      481.94     44.54 o 
   4   5  25       15.61        9.12     36.31 o 
   0   6  25     1226.83     1247.84     64.58 o 
   1   6  25       31.64      -11.71     24.30 o 
   2   6  25     1199.16     1319.93     68.36 o 
   0   0  26     3182.15     3144.03    135.28 o 
   1   0  26      313.35      243.34     40.36 o 
   2   0  26      701.60      533.75     47.01 o 
   3   0  26        0.23      -31.35     44.71 o 
   4   0  26     3682.18     3914.50    151.54 o 
   5   0  26        0.19        6.39     48.19 o 
   6   0  26     1129.68     1067.75     99.87 o 
   1   1  26      602.98      525.69     38.39 o 
   2   1  26       32.49       28.09     34.85 o 
   3   1  26     2297.02     2488.60     72.13 o 
   4   1  26        3.49      -30.94     30.94 o 
   5   1  26     1036.53      865.27     69.42 o 
   6   1  26       24.35      -38.03     38.03 o 
   0   2  26       91.23       24.97     46.45 o 
   1   2  26      100.45       17.76     27.55 o 
   2   2  26       91.08       55.17     28.35 o 
   3   2  26        0.14      -26.35     26.35 o 
   4   2  26      213.76      153.88     30.43 o 
   5   2  26        3.13      -31.00     32.18 o 
   1   3  26      225.04      164.01     35.51 o 
   2   3  26        2.73      -29.26     29.26 o 
   3   3  26      463.45      343.49     35.11 o 
   4   3  26       22.72      -21.93     35.37 o 
   5   3  26      434.39      359.75     44.42 o 
   0   4  26     1137.26     1033.49     92.90 o 
   1   4  26      109.20      106.12     27.71 o 
   2   4  26     1555.34     1642.44     58.63 o 
   3   4  26      121.10       14.51     27.40 o 
   4   4  26     2904.99     2865.56     98.69 o 
   1   5  26     1626.49     1888.95     62.58 o 
   2   5  26        5.70      -11.19     24.84 o 
   3   5  26     2026.00     2027.14     97.25 o 
   1   1  27     1452.08     1401.53     55.29 o 
   2   1  27       19.30        8.89     28.14 o 
   3   1  27      641.93      548.34     39.32 o 
   4   1  27        0.17      -27.58     27.58 o 
   5   1  27      865.51      632.29     42.70 o 
   0   2  27     2421.61     2350.33    125.99 o 
   1   2  27        5.16      -27.74     27.74 o 
   2   2  27     1746.35     1709.71     65.79 o 
   3   2  27       40.68       27.76     29.00 o 
   4   2  27     1979.32     1845.46    101.21 o 
   1   3  27     1140.30     1073.99     70.37 o 
   2   3  27       20.73      -27.62     27.62 o 
   3   3  27      930.99      933.36     72.88 o 
   4   3  27       26.44       -6.71     43.55 o 
   0   4  27       71.40       55.16     47.03 o 
   1   4  27        0.48      -31.39     31.39 o 
   2   4  27       75.82       78.30     57.48 o 
   3   4  27       24.56        3.82     28.11 o 
   0   0  28     2421.57     2755.60    135.86 o 
   1   0  28        0.05      -18.70     35.91 o 
   2   0  28      435.10      368.56     46.18 o 
   3   0  28      191.41      125.04     41.19 o 
   4   0  28     2671.67     2426.38    170.70 o 
   1   1  28      536.51      502.24     34.78 o 
   2   1  28       12.40      -27.52     27.52 o 
   3   1  28     1878.56     1900.07    121.46 o 
   4   1  28       10.48      -28.21     28.21 o 
   0   2  28       42.18       15.48     38.36 o 
   1   2  28      164.98      150.60     33.20 o 
   2   2  28      263.64      205.39     34.01 o 
   3   2  28        0.05      -28.97     28.97 o 
   1   3  28      238.28      255.97     34.85 o 
   2   3  28       12.78      -27.71     27.71 o 
   0   4  28      820.90      837.25     77.80 o 
   1   1  29      706.81      695.96     38.71 o 
   2   1  29       51.39      -27.36     27.36 o 
   0   2  29     1135.73     1327.79     82.50 o 
   1   2  29       73.72       18.33     32.08 o 
                                                 
